# Supplementary material for: Proximal tubular renal dysfunction among HIV infected patients on Tenofovir versus Tenofovir sparing regimen in western Kenya
Source: PLoS One. 2022 Sep 15;17(9):e0273183. doi: 10.1371/journal.pone.0273183 (PMC9477312; doi:10.1371/journal.pone.0273183)
Supplement: S1 Dataset — (XLS) [file pone.0273183.s001.xls]

## Sheet: Sheet1
glucosuria	ptrd	gfr	u_creatinine	group	age	gender	high_bp	dm	comorbidities	bmi	bmi_cat	sbp	duration_art	duration_art	whostage	baseline_cd4	cd4_cat	duration_viraload	viraload	vl_cat	b2m_cat	urine_b2m	b2m_creatratio	tubular_proteinuria	s_creatinine	u_phosphate	sphos_cat	phosphate_wasting	metabolic_acidosis	ketonuria	gravity	ur_leukocyte	ph_urine	proteinuria	urblancet	urburcratio	dur_artweeks	u_creat	s_phosphate	fepi	nondm_glucosuria	ontdf	sex	rbs_cat	whostage_cat	whostage_cat	hypophosphatemia	screat_cat	gfr_cat
0	0	141.829	5.9	TDF regimen	25.8125	female	0	No	None	23.4221	Normal (15.5 to 24.9)	99	4.60506	4.60506	3	265	0- 350	0.0574949	0	undetectable	less than 0.3	0	0.001	no	45.04	7.7	>0.85	no	yes	2	1.025	0	5	0	0	0.001	239.463	5.64	1.25	4.70248	0	Yes	0	0	Stage 3&4	Stage 3&4	No (>0.85mmol/l)	Normal (0-80.0)	eGFR >90.0 ml/min
0	0	110.078	6.95	TDF regimen	55.4661	male	0	No	None	16.4233	underweight (<18.5)	94	0.829569	0.829569	2	221	0- 350	0	24781	Detectable	more than 0.3	.3	0.046	no	56.31	7.65	>0.85	no	no	2	1.01	0	5	0	.3	0.046	43.1376	6.67	0.89	6.96422	0	Yes	1	0	Stage 1&2	Stage 1&2	No (>0.85mmol/l)	Normal (0-80.0)	eGFR >90.0 ml/min
0	0	116.203	11.19	non TDF regimen	42.8665	male	0	No	None	21.2953	Normal (15.5 to 24.9)	116	0.306639	0.306639	2			0.306639	54	undetectable	less than 0.3	.1	0.015	no	61.22	9.22	>0.85	no	no	2	1.025	0	6	0	.1	0.015	15.9452	10.675	0.9	5.60469	0	No	1	0	Stage 1&2	Stage 1&2	No (>0.85mmol/l)	Normal (0-80.0)	eGFR >90.0 ml/min
0	0	120.567	1.43	TDF regimen	41.8453	female	0	No	None	21.6311	Normal (15.5 to 24.9)	104	0.517454	0.517454	3	836	>350	0	0	undetectable	less than 0.3	0	0.001	no	52.4	1.14	>0.85	no	yes	2	1.01	0	5	0	0	0.001	26.9076	1.365	0.98	4.26259	0	Yes	0	0	Stage 3&4	Stage 3&4	No (>0.85mmol/l)	Normal (0-80.0)	eGFR >90.0 ml/min
0	0	99.552	14.64	non TDF regimen	47.1759	female	0	No	None	20.3125	Normal (15.5 to 24.9)	107	4.77481	4.77481	1	813	>350	0.572211	0	undetectable	less than 0.3	.1	0.005	no	62.74	8.55	>0.85	no	yes	2	1.025	0	5	0	.1	0.005	248.29	15.44	1.15	3.18619	0	No	0	0	Stage 1&2	Stage 1&2	No (>0.85mmol/l)	Normal (0-80.0)	eGFR >90.0 ml/min
0	0	106.566	5.23	non TDF regimen	57.243	male	0	No	None	17.3604	underweight (<18.5)	133	11.0664	11.0664	2	111	0- 350	0.156057	3077	Detectable	more than 0.3	.4	0.082	yes	59.11	4.44	>0.85	no	no	2	1.02	0	7	0	.4	0.082	575.452	5.045	0.89	5.63835	0	No	1	0	Stage 1&2	Stage 1&2	No (>0.85mmol/l)	Normal (0-80.0)	eGFR >90.0 ml/min
0	0	96.4263	10.16	non TDF regimen	50.2423	female	0	No	None	30.0914	Overweight (>25.0)	112	2.91581	2.91581	1	152	0- 350	1.02122	0	undetectable	less than 0.3	.2	0.023	no	63.28	8.53	>0.85	no	no	2	1.025	3	6	0	.2	0.023	151.622	9.885	0.89	5.96942	0	No	0	0	Stage 1&2	Stage 1&2	No (>0.85mmol/l)	Normal (0-80.0)	eGFR >90.0 ml/min
0	0	98.0568	3.17	TDF regimen	38.8994	female	0	No	None	20.4783	Normal (15.5 to 24.9)	120	2.08624	2.08624	1	283	0- 350	0.459959	0	undetectable	less than 0.3	.1	0.019	no	66.66	2.84	>0.85	no	yes	1	1.01	0	7	0	.1	0.019	108.485	4.585	0.93	6.42157	0	Yes	0	0	Stage 1&2	Stage 1&2	No (>0.85mmol/l)	Normal (0-80.0)	eGFR >90.0 ml/min
0	0	90.6608	5.42	non TDF regimen	45.243	male	0	No	None	19.4874	Normal (15.5 to 24.9)	113	1.86174	1.86174	3	192	0- 350	0.194387	531443	Detectable	less than 0.3	0	0.001	no	88.14	5.45	>0.85	no	yes	2	1.025	0	5	0	0	0.001	96.8104	8.295	1.04	8.52191	0	No	1	0	Stage 3&4	Stage 3&4	No (>0.85mmol/l)	>Elevated(80.0)	eGFR >90.0 ml/min
0	0	113.474	6.02	TDF regimen	42.1793	male	0	No	None	23.255	Normal (15.5 to 24.9)	131	1.79055	1.79055	1	250	0- 350	0.229979	169	undetectable	less than 0.3	0	0.001	no	65.63	8.79	>0.85	no	yes	2	1.02	0	5	0	0	0.001	93.1088	5.785	1.11	8.6332	0	Yes	1	0	Stage 1&2	Stage 1&2	No (>0.85mmol/l)	Normal (0-80.0)	eGFR >90.0 ml/min
0	0	121.283	4.4	TDF regimen	33.7166	female	0	No	None	19.2894	Normal (15.5 to 24.9)	104	4.81588	4.81588	2	458	>350	1.96578	0	undetectable	less than 0.3	.2	0.052	yes	61.22	2.56	>0.85	no	no	2	1.02	0	6	0	.2	0.052	250.426	4.26	0.93	3.82999	0	Yes	0	0	Stage 1&2	Stage 1&2	No (>0.85mmol/l)	Normal (0-80.0)	eGFR >90.0 ml/min
0	0	103.622	7.48	TDF regimen	30.2423	female	0	No	None	30.0781	Overweight (>25.0)	120	1.34155	1.34155	3	935	>350	0.276523	0	undetectable	less than 0.3	.1	0.013	no	66.97	5.33	<0.85	no	no	2	1.025	0	6	0	.1	0.013	69.7604	7.205	0.84	5.68102	0	Yes	0	0	Stage 3&4	Stage 3&4	Yes (<0.85mmol/l)	Normal (0-80.0)	eGFR >90.0 ml/min
0	0	85.785	6.94	non TDF regimen	57.243	male	0	No	None	26.2596	Overweight (>25.0)	131	6.19576	6.19576	2	308	0- 350	0.525667	0	undetectable	less than 0.3	.1	0.017	no	86.05	22.65	>0.85	yes	no	2	1.025	0	5	0	.1	0.017	322.179	7.505	1.25	22.4672	0	No	1	0	Stage 1&2	Stage 1&2	No (>0.85mmol/l)	>Elevated(80.0)	eGFR <90.0ml/min
0	0	117.981	6.01	TDF regimen	47.3621	female	0	No	None	20.7008	Normal (15.5 to 24.9)	104	1.01027	1.01027	1	381	>350	0.50924	0	undetectable	less than 0.3	.1	0.009	no	49.75	6.32	>0.85	no	no	2	1.02	0	7	0	.1	0.009	52.5339	7.525	0.9	5.8129	0	Yes	0	0	Stage 1&2	Stage 1&2	No (>0.85mmol/l)	Normal (0-80.0)	eGFR >90.0 ml/min
0	0	118.454	9.33	TDF regimen	23.1704	female	0	No	None	18.5911	Normal (15.5 to 24.9)	97	2.2642	2.2642	2			0.528405	0	undetectable	less than 0.3	.1	0.016	no	62.47	12.34	>0.85	no	yes	2	1.025	0	6	0	.1	0.016	117.739	8.83	1.16	7.12274	0	Yes	0	0	Stage 1&2	Stage 1&2	No (>0.85mmol/l)	Normal (0-80.0)	eGFR >90.0 ml/min
0	0	84.8967	17.72	non TDF regimen	56.3806	male	0	No	None	20.8307	Normal (15.5 to 24.9)	106	10.9815	10.9815	4	129	0- 350	0.881588	0	undetectable	less than 0.3	.1	0.009	no	87.23	7.13	>0.85	no	yes	2	1.025	0	5	0	.1	0.009	571.039	12.81	0.95	3.69461	0	No	1	0	Stage 3&4	Stage 3&4	No (>0.85mmol/l)	>Elevated(80.0)	eGFR <90.0ml/min
0	0	87.942	11.74	non TDF regimen	59.4278	female	0	No	None	25.3333	Overweight (>25.0)	130	10.9678	10.9678	4	112	0- 350	0	0	undetectable	less than 0.3	0	0.001	no	64.74	23.07	>0.85	no	yes	2	1.025	1	5	0	0	0.001	570.327	11.425	1.31	9.71138	0	No	0	0	Stage 3&4	Stage 3&4	No (>0.85mmol/l)	Normal (0-80.0)	eGFR <90.0ml/min
0	0	111.062	4.85	non TDF regimen	50.2396	female	0	No	None	25.6369	Overweight (>25.0)	116	11.0582	11.0582	1	649	>350	1.07324	0	undetectable	less than 0.3	.1	0.015	no	56.22	5.93	>0.85	no	yes	2	1.01	0	8	0	.1	0.015	575.025	4.63	1.34	5.12978	0	No	0	0	Stage 1&2	Stage 1&2	No (>0.85mmol/l)	Normal (0-80.0)	eGFR >90.0 ml/min
0	0	110.678	9.95	TDF regimen	49.2402	male	0	No	None	17.2364	underweight (<18.5)	100	2.68309	2.68309	2	383	>350	0.670773	0	undetectable	less than 0.3	0	0.003	no	61.81	16.61	>0.85	no	yes	2	1.025	0	5	0	0	0.003	139.521	9.655	1.15	8.97238	0	Yes	1	0	Stage 1&2	Stage 1&2	No (>0.85mmol/l)	Normal (0-80.0)	eGFR >90.0 ml/min
0	0	116.635	7.27	TDF regimen	41.2402	female	0	No	None	24.3418	Normal (15.5 to 24.9)	109	3.94798	3.94798	3	317	0- 350	0	0	undetectable	less than 0.3	0	0.001	no	58.71	7.51	>0.85	no	yes	2	1.025	0	5	0	0	0.001	205.295	6.95	1.27	4.77545	0	Yes	0	0	Stage 3&4	Stage 3&4	No (>0.85mmol/l)	Normal (0-80.0)	eGFR >90.0 ml/min
0	0	119.866	5.84	TDF regimen	44.2382	female	0	No	None	24.9108	Normal (15.5 to 24.9)	116	3.89596	3.89596	1	307	0- 350	0.386037	233	undetectable	less than 0.3	0	0.001	no	50.68	6.84	>0.85	no	yes	2	1.02	0	5	0	0	0.001	202.59	5.59	1.23	4.82586	0	Yes	0	0	Stage 1&2	Stage 1&2	No (>0.85mmol/l)	Normal (0-80.0)	eGFR >90.0 ml/min
0	0	127.354	26.12	TDF regimen	30.2396	female	0	No	None	23.3726	Normal (15.5 to 24.9)	98	3.39493	3.39493	1	4	0- 350	0.531143	139	undetectable	less than 0.3	0	0.001	no	56.84	21	>0.85	no	yes	2	1.03	0	5	0	0	0.001	176.537	25.315	1.23	3.71531	0	Yes	0	0	Stage 1&2	Stage 1&2	No (>0.85mmol/l)	Normal (0-80.0)	eGFR >90.0 ml/min
0	0	117.829	1.03	non TDF regimen	58.2204	female	0	No	None	18.1955	underweight (<18.5)	122	9.7577	9.7577	3	974	>350	0.824093	143	undetectable	less than 0.3	0	0.007	no	39.61	3.68	>0.85	no	yes	2	1.005	0	7	0	0	0.007	507.4	0.96	1.04	13.6076	0	No	0	0	Stage 3&4	Stage 3&4	No (>0.85mmol/l)	Normal (0-80.0)	eGFR >90.0 ml/min
0	1	84.295	2.32	TDF regimen	42.2396	female	0	No	None	27.5556	Overweight (>25.0)	120	2.35455	2.35455	3	232	0- 350	0	0	undetectable	more than 0.3	.5	0.238	yes	74.09	3.71	>0.85	no	yes	2	1.01	0	5	0	.5	0.238	122.437	2.155	0.98	12.0898	0	Yes	0	0	Stage 3&4	Stage 3&4	No (>0.85mmol/l)	Normal (0-80.0)	eGFR <90.0ml/min
0	0	98.2067	10.13	non TDF regimen	55.2389	male	0	No	None	17.5926	underweight (<18.5)	124	6.24504	6.24504	2	447	>350	-0.246407	126	undetectable	more than 0.3	.4	0.043	no	74.62	6.54	>0.85	no	yes	2	1.025	0	6	0	.4	0.043	324.742	9.85	1.22	3.94879	0	No	1	0	Stage 1&2	Stage 1&2	No (>0.85mmol/l)	Normal (0-80.0)	eGFR >90.0 ml/min
0	0	124.241	14.54	non TDF regimen	37.0568	female	0	No	None	23.5102	Normal (15.5 to 24.9)	104	4.93087	4.93087	1	506	>350	0	0	undetectable	less than 0.3	.1	0.008	no	52.98	3.06	>0.85	no	no	2	1.01	0	8	0	.1	0.008	256.405	14.695	0.95	1.17367	0	No	0	0	Stage 1&2	Stage 1&2	No (>0.85mmol/l)	Normal (0-80.0)	eGFR >90.0 ml/min
0	0	105.752	10.2	non TDF regimen	50.3518	male	0	No	None	23.939	Normal (15.5 to 24.9)	128	6.73238	6.73238	2	171	0- 350	0.919918	29	undetectable	less than 0.3	0	0.001	no	67.75	19.84	>0.85	no	no	2	1.025	0	5	0	0	0.001	350.083	10.175	0.99	13.3112	0	No	1	0	Stage 1&2	Stage 1&2	No (>0.85mmol/l)	Normal (0-80.0)	eGFR >90.0 ml/min
0	0	100.999	8.74	non TDF regimen	41.243	female	0	No	None	27.3438	Overweight (>25.0)	124	11.0609	11.0609	2	393	>350	0.900753	167	undetectable	less than 0.3	.1	0.013	no	64.17	3.92	<0.85	no	no	2	1.025	0	7	0	.1	0.013	575.168	8.33	0.81	3.55322	0	No	0	0	Stage 1&2	Stage 1&2	Yes (<0.85mmol/l)	Normal (0-80.0)	eGFR >90.0 ml/min
0	0	111.338	11.55	TDF regimen	32.2382	female	1	No	Yes	23.0469	Normal (15.5 to 24.9)	104	0.525667	0.525667	1	825	>350	0	83	undetectable	less than 0.3	.1	0.012	no	62.38	11.04	>0.85	no	no	2	1.01	0	7	0	.1	0.012	27.3347	8.37	1	5.96256	0	Yes	0	0	Stage 1&2	Stage 1&2	No (>0.85mmol/l)	Normal (0-80.0)	eGFR >90.0 ml/min
0	0	106.614	6.68	non TDF regimen	38.245	female	1	No	Yes	34.9636	Overweight (>25.0)	134	6.77071	6.77071	3	452	>350	0.558522	0	undetectable	less than 0.3	0	0.006	no	62.44	6.31	>0.85	no	no	2	1.02	0	6	0	0	0.006	352.077	6.48	1.03	5.72636	0	No	0	0	Stage 3&4	Stage 3&4	No (>0.85mmol/l)	Normal (0-80.0)	eGFR >90.0 ml/min
0	0	103.794	7.27	TDF regimen	37.3032	female	0	No	None	20.0773	Normal (15.5 to 24.9)	107	0.394251	0.394251	2	121	0- 350	0	0	undetectable	less than 0.3	0	0.002	no	64.19	9.96	>0.85	no	no	2	1.025	2	5	0	0	0.002	20.501	6.2	1.28	6.87041	0	Yes	0	0	Stage 1&2	Stage 1&2	No (>0.85mmol/l)	Normal (0-80.0)	eGFR >90.0 ml/min
0	0	121.668	4.93	TDF regimen	40.8296	female	0	No	None	31.2488	Overweight (>25.0)	124	0.583162	0.583162	2	633	>350	0.0821355	0	undetectable	less than 0.3	0	0.007	no	52.09	5.42	>0.85	no	no	2	1.02	0	6	0	0	0.007	30.3244	4.76	1.05	5.45403	0	Yes	0	0	Stage 1&2	Stage 1&2	No (>0.85mmol/l)	Normal (0-80.0)	eGFR >90.0 ml/min
0	0	84.6126	20.92	non TDF regimen	43.7372	male	0	No	None	29.0367	Overweight (>25.0)	108	9.01574	9.01574	3	71	0- 350	0	0	undetectable	less than 0.3	0	0	no	94.14	17.14	>0.85	no	no	2	1.03	0	5	0	0	0	468.819	21.82	0.96	8.03438	0	No	1	0	Stage 3&4	Stage 3&4	No (>0.85mmol/l)	>Elevated(80.0)	eGFR <90.0ml/min
0	0	125.464	5	TDF regimen	30.7488	female	0	No	None	26.4463	Overweight (>25.0)	97	3.5373	3.5373	1	684	>350	0.536619	0	undetectable	less than 0.3	.1	0.015	no	58.84	8.21	>0.85	no	no	2	1.02	2	6	0	.1	0.015	183.94	4.685	1.27	7.6075	0	Yes	0	0	Stage 1&2	Stage 1&2	No (>0.85mmol/l)	Normal (0-80.0)	eGFR >90.0 ml/min
0	0	138.656	16.61	TDF regimen	29.41	female	0	No	None	26.2917	Overweight (>25.0)	101	0.492813	0.492813	2			-0.0054757	0	undetectable	less than 0.3	0	0.002	no	44.68	11.4	<0.85	no	yes	2	1.03	0	6	0	0	0.002	25.6263	16.12	0.82	3.73968	0	Yes	0	0	Stage 1&2	Stage 1&2	Yes (<0.85mmol/l)	Normal (0-80.0)	eGFR >90.0 ml/min
0	0	94.619	18.12	TDF regimen	53.4018	male	0	No	None	21.2245	Normal (15.5 to 24.9)	126	6.42847	6.42847	4	27	0- 350	0.15332	127	undetectable	less than 0.3	0	0.001	no	81.14	14.3	>0.85	no	yes	2	1.025	0	5	0	0	0.001	334.281	17.435	0.97	6.60148	0	Yes	1	0	Stage 3&4	Stage 3&4	No (>0.85mmol/l)	>Elevated(80.0)	eGFR >90.0 ml/min
0	0	110.055	4.77	TDF regimen	47.5756	female	0	No	None	33.5146	Overweight (>25.0)	132	1.80972	1.80972	3	467	>350	0.380561	113	undetectable	less than 0.3	0	0.001	no	61.18	4.19	>0.85	no	no	2	1.02	0	5	0	0	0.001	94.1054	4.615	1.25	4.29927	0	Yes	0	0	Stage 3&4	Stage 3&4	No (>0.85mmol/l)	Normal (0-80.0)	eGFR >90.0 ml/min
0	0	117.732	23.6	TDF regimen	39.2416	female	0	No	None	21.3382	Normal (15.5 to 24.9)	111	10.6776	10.6776	1	523	>350	0	0	undetectable	less than 0.3	.1	0.006	no	59.55	5.92	>0.85	no	no	2	1.025	0	5	0	.1	0.006	555.236	22.73	0.91	1.64153	0	Yes	0	0	Stage 1&2	Stage 1&2	No (>0.85mmol/l)	Normal (0-80.0)	eGFR >90.0 ml/min
0	0	106.311	19.49	non TDF regimen	47.0007	male	0	No	None	16.4469	underweight (<18.5)	130	8.01095	8.01095	4	9	0- 350	0.941821	0	undetectable	less than 0.3	0	0.001	no	70.83	29.34	>0.85	no	no	2	1.03	0	5	0	0	0.001	416.569	16.94	1.16	9.19195	0	No	1	0	Stage 3&4	Stage 3&4	No (>0.85mmol/l)	Normal (0-80.0)	eGFR >90.0 ml/min
0	0	89.1795	10.74	TDF regimen	46.1492	male	0	No	None	21.2953	Normal (15.5 to 24.9)	125	0.498289	0.498289	1	882	>350	-0.0684463	164	undetectable	more than 0.3	.3	0.025	no	88.88	4.42	>0.85	no	no	2	1.01	0	8	0	.3	0.025	25.911	10.595	1.22	2.99821	0	Yes	1	0	Stage 1&2	Stage 1&2	No (>0.85mmol/l)	>Elevated(80.0)	eGFR <90.0ml/min
0	0	128.555	1.24	TDF regimen	31.2526	female	0	No	None	22.8329	Normal (15.5 to 24.9)	109	1.89185	1.89185	1	229	0- 350	0	291	undetectable	less than 0.3	0	0.043	no	54.06	1.25	>0.85	no	no	2	1.01	0	6	0	0	0.043	98.3765	1.07	0.93	5.85978	0	Yes	0	0	Stage 1&2	Stage 1&2	No (>0.85mmol/l)	Normal (0-80.0)	eGFR >90.0 ml/min
0	0	94.5083	2.89	TDF regimen	27.9918	female	0	No	None	20.5693	Normal (15.5 to 24.9)	113	2.83094	2.83094	2			0.533881	0	undetectable	less than 0.3	0	0.013	no	73.22	3.15	>0.85	no	no	2	1.01	0	7	0	0	0.013	147.209	2.885	0.98	8.1436	0	Yes	0	0	Stage 1&2	Stage 1&2	No (>0.85mmol/l)	Normal (0-80.0)	eGFR >90.0 ml/min
0	0	82.0903	2.77	non TDF regimen	79.2553	male	1	No	Yes	25.8166	Overweight (>25.0)	158	7.35387	7.35387	2	249	0- 350	0.766598	0	undetectable	less than 0.3	0	0.001	no	76.56	1.57	<0.85	no	no	2	1.01	0	5	0	0	0.001	382.401	10.99	0.7	6.19903	0	No	1	0	Stage 1&2	Stage 1&2	Yes (<0.85mmol/l)	Normal (0-80.0)	eGFR <90.0ml/min
0	0	125.787	2.26	non TDF regimen	43.2553	female	0	No	None	28.0689	Overweight (>25.0)	112	4.16153	4.16153	3	460	>350	0	0	undetectable	less than 0.3	0	0.017	no	44.7	2.67	>0.85	no	no	2	1.02	0	6	0	0	0.017	216.4	2.2	1.11	4.75759	0	No	0	0	Stage 3&4	Stage 3&4	No (>0.85mmol/l)	Normal (0-80.0)	eGFR >90.0 ml/min
0	0	127.348	5.71	TDF regimen	38.6146	female	0	No	None	28.9461	Overweight (>25.0)	108	1.79603	1.79603	1	224	0- 350	1.08966	23	undetectable	less than 0.3	.1	0.021	no	47.54	5.8	>0.85	no	no	2	1.02	0	7	0	.1	0.021	93.3936	5.77	0.91	5.30652	0	Yes	0	0	Stage 1&2	Stage 1&2	No (>0.85mmol/l)	Normal (0-80.0)	eGFR >90.0 ml/min
0	0	142.994	17.82	TDF regimen	29.9494	female	0	No	None	28.3987	Overweight (>25.0)	105	0.572211	0.572211	1	793	>350	0.073922	0	undetectable	less than 0.3	.2	0.009	no	40.22	9.67	>0.85	no	no	2	1.02	0	8	0	.2	0.009	29.755	17.31	0.87	2.50866	0	Yes	0	0	Stage 1&2	Stage 1&2	No (>0.85mmol/l)	Normal (0-80.0)	eGFR >90.0 ml/min
0	0	113.792	14	TDF regimen	48.3751	female	0	No	None	21.3039	Normal (15.5 to 24.9)	102	9.95756	9.95756	3	806	>350	0.99384	125	undetectable	less than 0.3	0	0.002	no	54.34	3.31	>0.85	no	no	2	1.03	0	5	0	0	0.002	517.793	13.76	1.16	1.10755	0	Yes	0	0	Stage 3&4	Stage 3&4	No (>0.85mmol/l)	Normal (0-80.0)	eGFR >90.0 ml/min
0	0	74.6812	4.51	non TDF regimen	66.256	male	0	No	None	23.3377	Normal (15.5 to 24.9)	128	7.1896	7.1896	3	412	>350	0.996578	87	undetectable	less than 0.3	.1	0.012	no	91.58	1.23	<0.85	no	no	2	1.02	0	5	0	.1	0.012	373.859	4.715	0.57	4.38182	0	No	1	0	Stage 3&4	Stage 3&4	Yes (<0.85mmol/l)	>Elevated(80.0)	eGFR <90.0ml/min
0	0	77.299	1.86	TDF regimen	55.9261	female	0	No	None	21.2953	Normal (15.5 to 24.9)	111	11.5154	11.5154	3	583	>350	0.572211	47	undetectable	less than 0.3	.1	0.026	no	73.51	3.66	>0.85	no	no	2	1.01	0	5	0	.1	0.026	598.801	2.07	1.17	12.3631	0	Yes	0	0	Stage 3&4	Stage 3&4	No (>0.85mmol/l)	Normal (0-80.0)	eGFR <90.0ml/min
0	1	43.9336	3.28	TDF regimen	55.2553	female	0	No	None	20.6905	Normal (15.5 to 24.9)	165	1.90007	1.90007	1	553	>350	1.10883	0	undetectable	more than 0.3	3	0.412	yes	117.76	7.53	>0.85	yes	no	2	1.02	0	6	1	3	0.412	98.8036	5.285	1.1	24.5769	0	Yes	0	0	Stage 1&2	Stage 1&2	No (>0.85mmol/l)	>Elevated(80.0)	eGFR <90.0ml/min
0	0	103.91	10.5	TDF regimen	48.2546	male	0	No	None	20.7967	Normal (15.5 to 24.9)	120	0.574949	0.574949	2	278	0- 350	0	35	undetectable	less than 0.3	.2	0.023	no	73.29	14.74	>0.85	no	no	2	1.025	0	5	0	.2	0.023	29.8973	10.105	1.13	9.10489	0	Yes	1	0	Stage 1&2	Stage 1&2	No (>0.85mmol/l)	Normal (0-80.0)	eGFR >90.0 ml/min
0	0	117.174	5.45	TDF regimen	39.2936	female	0	No	None	26.8274	Overweight (>25.0)	96	1.10883	1.10883	3	685	>350	1.0924	0	undetectable	less than 0.3	0	0.008	no	60.35	7.65	>0.85	no	no	2	1.02	0	5	0	0	0.008	57.6591	5.165	1.17	7.2403	0	Yes	0	0	Stage 3&4	Stage 3&4	No (>0.85mmol/l)	Normal (0-80.0)	eGFR >90.0 ml/min
0	0	94.2385	5.3	non TDF regimen	41.8891	female	1	No	Yes	18.4911	underweight (<18.5)	121	10.8227	10.8227	2	583	>350	0.0766598	0	undetectable	less than 0.3	.1	0.01	no	67.7	1.03	>0.85	no	no	2	1.02	0	7	0	.1	0.01	562.782	5.265	0.9	1.46187	0	No	0	0	Stage 1&2	Stage 1&2	No (>0.85mmol/l)	Normal (0-80.0)	eGFR >90.0 ml/min
0	0	116.346	5.46	non TDF regimen	41.2567	male	0	No	None	14.7011	underweight (<18.5)	118	8.44627	8.44627	1	298	0- 350	0	812	Detectable	less than 0.3	0	0.004	no	62.74	1.66	<0.85	no	yes	2	1.025	0	5	0	0	0.004	439.206	5.155	0.64	2.98044	0	No	1	0	Stage 1&2	Stage 1&2	Yes (<0.85mmol/l)	Normal (0-80.0)	eGFR >90.0 ml/min
1	0	125.331	12.21	non TDF regimen	48.2546	female	0	No	None	26.4381	Overweight (>25.0)	121	10.1985	10.1985	3	329	0- 350	1.1499	0	undetectable	less than 0.3	0	0.001	no	40.62	35.45	>0.85	no	no	2	1.025	0	5	1	0	0.001	530.322	9.715	0.91	12.9598	1	No	0	0	Stage 3&4	Stage 3&4	No (>0.85mmol/l)	Normal (0-80.0)	eGFR >90.0 ml/min
0	0	104.976	12.53	TDF regimen	46.3491	male	0	No	None	26.5285	Overweight (>25.0)	127	3.01985	3.01985	3	200	0- 350	0.996578	21	undetectable	less than 0.3	0	0.001	no	73.86	21.43	>0.85	no	no	2	1.03	0	5	0	0	0.001	157.032	9.245	0.86	14.6887	0	Yes	1	0	Stage 3&4	Stage 3&4	No (>0.85mmol/l)	Normal (0-80.0)	eGFR >90.0 ml/min
0	0	106.953	12.74	TDF regimen	56.5996	female	0	No	None	26.6193	Overweight (>25.0)	120	2.01232	2.01232	3	546	>350	0.0958248	0	undetectable	more than 0.3	4.3	0.352	yes	55.04	16.42	>0.85	no	no	2	1.025	0	6	1	4.3	0.352	104.641	12.425	1.12	6.3338	0	Yes	0	0	Stage 3&4	Stage 3&4	No (>0.85mmol/l)	Normal (0-80.0)	eGFR >90.0 ml/min
0	0	82.7254	3.44	TDF regimen	54.0014	female	0	No	None	22.231	Normal (15.5 to 24.9)	121	11.1102	11.1102	2	240	0- 350	0	0	undetectable	less than 0.3	.1	0.018	no	70.28	5.52	>0.85	no	no	2	1.02	0	6	0	.1	0.018	577.73	3.29	1.31	8.60877	0	Yes	0	0	Stage 1&2	Stage 1&2	No (>0.85mmol/l)	Normal (0-80.0)	eGFR <90.0ml/min
0	0	109.98	11.79	TDF regimen	46.2587	male	0	No	None	17.9163	underweight (<18.5)	95	0.747433	0.747433	1			0.328542	0	undetectable	less than 0.3	.2	0.022	no	66.05	10.53	>0.85	no	no	2	1.025	0	6	1	.2	0.022	38.8665	11.415	1.07	5.5132	0	Yes	1	0			No (>0.85mmol/l)	Normal (0-80.0)	eGFR >90.0 ml/min
0	0	68.8242	9.99	non TDF regimen	54.256	female	0	No	None	21.4536	Normal (15.5 to 24.9)	118	6.34634	6.34634	3	334	0- 350	0.996578	53	undetectable	more than 0.3	0	0	no	81.71	5.92	>0.85	no	no	2	1.025	0	5	0	0	0	330.01	8.755	1.17	4.13853	0	No	0	0	Stage 3&4	Stage 3&4	No (>0.85mmol/l)	>Elevated(80.0)	eGFR <90.0ml/min
0	0	109.058	16.06	non TDF regimen	54.319	male	0	No	None	20.3816	Normal (15.5 to 24.9)	120	9.89459	9.89459	4	619	>350	0	42	undetectable	less than 0.3	.1	0.006	no	58.74	8.15	>0.85	no	no	2	1.025	0	6	0	.1	0.006	514.519	16.095	1.1	2.7099	0	No	1	0	Stage 3&4	Stage 3&4	No (>0.85mmol/l)	Normal (0-80.0)	eGFR >90.0 ml/min
0	0	44.4633	1.71	non TDF regimen	44.8433	female	1	No	Yes	24.6559	Normal (15.5 to 24.9)	140	11.1129	11.1129	4	473	>350	0.0574949	176	undetectable	more than 0.3	.9	0.459	yes	123.87	1.19	>0.85	no	no	2	1.005	0	8	0	.9	0.459	577.873	1.825	0.91	9.47274	0	No	0	0	Stage 3&4	Stage 3&4	No (>0.85mmol/l)	>Elevated(80.0)	eGFR <90.0ml/min
0	0	85.3426	15.99	non TDF regimen	39.4853	female	0	No	None	36.2897	Overweight (>25.0)	113	4.43258	4.43258	1	517	>350	0.459959	314	undetectable	less than 0.3	0	0.001	no	74.52	23.03	>0.85	no	no	2	1.025	0	5	0	0	0.001	230.494	15.42	1.14	9.41485	0	No	0	0	Stage 1&2	Stage 1&2	No (>0.85mmol/l)	Normal (0-80.0)	eGFR <90.0ml/min
0	0	137.55	10.54	TDF regimen	26.3901	female	0	No	None	25.0995	Overweight (>25.0)	112	2.49692	2.49692	3	400	>350	0.386037	259	undetectable	less than 0.3	.2	0.017	no	48.83	2.29	>0.85	no	no	2	1.025	0	6	0	.2	0.017	129.84	10.245	0.92	1.15317	0	Yes	0	0	Stage 3&4	Stage 3&4	No (>0.85mmol/l)	Normal (0-80.0)	eGFR >90.0 ml/min
0	0	123.51	9.19	non TDF regimen	44.2793	female	0	No	None	30.4832	Overweight (>25.0)	112	9.10883	9.10883	4	1202	>350	0	0	undetectable	less than 0.3	.1	0.016	no	46.23	3.16	>0.85	no	no	2	1.01	3	7	0	.1	0.016	473.659	8.98	1.34	1.18629	0	No	0	0	Stage 3&4	Stage 3&4	No (>0.85mmol/l)	Normal (0-80.0)	eGFR >90.0 ml/min
0	0	98.2229	4.88	TDF regimen	56.2437	male	0	No	None	19.7531	Normal (15.5 to 24.9)	114	0.427105	0.427105	3	201	0- 350	-0.229979	723	Detectable	more than 0.3	.8	0.166	yes	73.32	10.38	>0.85	no	no	2	1.025	0	5	0	.8	0.166	22.2094	4.695	1.18	13.2165	0	Yes	1	0	Stage 3&4	Stage 3&4	No (>0.85mmol/l)	Normal (0-80.0)	eGFR >90.0 ml/min
0	0	107.905	6.94	TDF regimen	44.2574	male	0	No	None	18.6214	Normal (15.5 to 24.9)	129	1.05407	1.05407	3	328	0- 350	0.555784	100	undetectable	less than 0.3	0	0.001	no	71.59	2.23	>0.85	no	no	2	1.01	0	5	0	0	0.001	54.8118	6.83	1.03	2.23337	0	Yes	1	0	Stage 3&4	Stage 3&4	No (>0.85mmol/l)	Normal (0-80.0)	eGFR >90.0 ml/min
0	1	13.4086	6.94	non TDF regimen	59.9699	male	0	No	None	18.3058	underweight (<18.5)	150	10.9815	10.9815	2	244	0- 350	0.073922	53683	Detectable	more than 0.3	15.9	2.416	yes	393.15	9.89	>0.85	yes	yes	2	1.01	0	7	1	15.9	2.416	571.039	6.76	1.07	52.3614	0	No	1	0	Stage 1&2	Stage 1&2	No (>0.85mmol/l)	>Elevated(80.0)	eGFR <90.0ml/min
0	0	133.373	5.89	non TDF regimen	49.2594	female	0	No	None	23.4375	Normal (15.5 to 24.9)	119	6.86379	6.86379	3	170	0- 350	0	536013	Detectable	more than 0.3	.5	0.092	yes	32.91	5.42	>0.85	no	no	2	1.01	2	6	0	.5	0.092	356.917	5.72	1.42	2.13267	0	No	0	0	Stage 3&4	Stage 3&4	No (>0.85mmol/l)	Normal (0-80.0)	eGFR >90.0 ml/min
0	0	140.378	18.95	TDF regimen	18.5599	male	0	No	None	21.2245	Normal (15.5 to 24.9)	118	4.73101	4.73101	3	13	0- 350	1.2293	0	undetectable	less than 0.3	0	0.001	no	58.56	19.51	>0.85	no	no	2	1.005	0	6	0	0	0.001	246.012	18.51	1.64	3.67625	0	Yes	1	0	Stage 3&4	Stage 3&4	No (>0.85mmol/l)	Normal (0-80.0)	eGFR >90.0 ml/min
0	0	130.073	17.18	non TDF regimen	24.6516	female	0	No	None	20.4382	Normal (15.5 to 24.9)	115	7.17043	7.17043	2	352	>350	1.01027	0	undetectable	less than 0.3	.1	0.004	no	60.06	2.83	>0.85	no	no	2	1.025	0	5	0	.1	0.004	372.862	16.825	1.28	0.772927	0	No	0	0	Stage 1&2	Stage 1&2	No (>0.85mmol/l)	Normal (0-80.0)	eGFR >90.0 ml/min
0	0	98.2367	14.83	non TDF regimen	45.2621	male	0	No	None	22.4088	Normal (15.5 to 24.9)	135	8.09035	8.09035	1	100	0- 350	0.15332	255	undetectable	less than 0.3	0	0.002	no	82.47	22.31	>0.85	no	no	2	1.025	0	5	0	0	0.002	420.698	14.31	1.09	11.3822	0	No	1	0	Stage 1&2	Stage 1&2	No (>0.85mmol/l)	>Elevated(80.0)	eGFR >90.0 ml/min
0	0	81.8056	8.12	TDF regimen	45.2621	male	0	No	None	28.8592	Overweight (>25.0)	116	2.63107	2.63107	3			0	42	undetectable	more than 0.3	.9	0.12	yes	95.95	5.68	>0.85	no	no	2	1.025	0	6	0	.9	0.12	136.816	7.94	1	6.71177	0	Yes	1	0	Stage 3&4	Stage 3&4	No (>0.85mmol/l)	>Elevated(80.0)	eGFR <90.0ml/min
0	0	102.311	12.21	non TDF regimen	39.822	male	0	No	None	19.2526	Normal (15.5 to 24.9)	122	10.3135	10.3135	2	408	>350	0.958248	0	undetectable	less than 0.3	.1	0.006	no	82.305	9.55	>0.85	no	yes	2	1.02	0	6	0	.1	0.006	536.301	11.84	0.86	7.48541	0	No	1	0	Stage 1&2	Stage 1&2	No (>0.85mmol/l)	>Elevated(80.0)	eGFR >90.0 ml/min
0	0	84.456	1.02	non TDF regimen	40.2574	female	0	No	None	20.9566	Normal (15.5 to 24.9)	116	2.63107	2.63107	3	361	>350	0.0766598	1907	Detectable	less than 0.3	0	0.001	no	74.83	1.87	>0.85	no	no	2	1.03	0	5	0	0	0.001	136.816	1.06	1.38	9.94118	0	No	0	0	Stage 3&4	Stage 3&4	No (>0.85mmol/l)	Normal (0-80.0)	eGFR <90.0ml/min
0	0	115.398	5.13	TDF regimen	39.5729	male	0	No	None	21.2245	Normal (15.5 to 24.9)	145	1.62902	1.62902	3	47	0- 350	0	0	undetectable	more than 0.3	1.4	0.29	yes	65.87	3.1	<0.85	no	no	2	1.02	0	6	0	1.4	0.29	84.7091	5.03	0.73	5.45267	0	Yes	1	0	Stage 3&4	Stage 3&4	Yes (<0.85mmol/l)	Normal (0-80.0)	eGFR >90.0 ml/min
0	0	108.317	9.39	TDF regimen	50.8008	female	1	No	Yes	21.7994	Normal (15.5 to 24.9)	117	0.303901	0.303901	1			0.073922	0	undetectable	less than 0.3	.1	0.011	no	59.94	4.49	>0.85	no	no	2	1.025	0	5	0	.1	0.011	15.8029	9.07	1.25	2.29291	0	Yes	0	0	Stage 1&2	Stage 1&2	No (>0.85mmol/l)	Normal (0-80.0)	eGFR >90.0 ml/min
0	0	104.293	7.73	non TDF regimen	44.2601	male	0	No	None	22.5466	Normal (15.5 to 24.9)	125	10.6064	10.6064	3	117	0- 350	0.372348	0	undetectable	less than 0.3	.2	0.012	no	77.77	7.3	>0.85	no	no	2	1.03	0	6	0	.2	0.012	551.535	10.85	1.14	6.44244	0	No	1	0	Stage 3&4	Stage 3&4	No (>0.85mmol/l)	Normal (0-80.0)	eGFR >90.0 ml/min
0	0	111.966	9.81	non TDF regimen	51.9097	female	0	No	None	27.5482	Overweight (>25.0)	120	11.0034	11.0034	1	497	>350	0	0	undetectable	less than 0.3	0	0.002	no	52.93	4.83	<0.85	no	no	2	1.025	0	5	0	0	0.002	572.178	9.71	0.82	3.17809	0	No	0	0	Stage 1&2	Stage 1&2	Yes (<0.85mmol/l)	Normal (0-80.0)	eGFR >90.0 ml/min
0	0	107.696	4.55	TDF regimen	61.2594	female	0	No	None	23.833	Normal (15.5 to 24.9)	111	3.34018	3.34018	2	172	0- 350	0.147844	73	undetectable	more than 0.3	.5	0.107	yes	48.79	9.56	>0.85	no	no	2	1.025	0	6	0	.5	0.107	173.689	4.495	1.3	7.88559	0	Yes	0	0	Stage 1&2	Stage 1&2	No (>0.85mmol/l)	Normal (0-80.0)	eGFR >90.0 ml/min
0	0	95.8725	7.36	non TDF regimen	51.2799	female	0	No	Yes	28.1337	Overweight (>25.0)	129	6.66667	6.66667	1	280	0- 350	0	2158	Detectable	less than 0.3	.2	0.023	no	63.2	8.1	<0.85	no	no	2	1.025	0	6	0	.2	0.023	346.667	6.615	0.83	8.38004	0	No	0	0	Stage 1&2	Stage 1&2	Yes (<0.85mmol/l)	Normal (0-80.0)	eGFR >90.0 ml/min
0	0	106.853	10.53	non TDF regimen	55.258	male	0	No	None	19.3792	Normal (15.5 to 24.9)	97	7.154	7.154	3	459	>350	0.84052	55	undetectable	more than 0.3	2	0.211	yes	60.75	15.61	>0.85	no	no	2	1.025	0	5	0	2	0.211	372.008	8.49	0.99	9.09674	0	No	1	0	Stage 3&4	Stage 3&4	No (>0.85mmol/l)	Normal (0-80.0)	eGFR >90.0 ml/min
0	0	99.954	12.91	TDF regimen	54.2615	male	1	No	Yes	17.51	underweight (<18.5)	107	7.46338	7.46338	3	297	0- 350	0.15332	977	Detectable	less than 0.3	0	0.001	no	72.69	5.75	>0.85	no	no	2	1.025	0	5	0	0	0.001	388.096	12.275	1.03	3.14325	0	Yes	1	0	Stage 3&4	Stage 3&4	No (>0.85mmol/l)	Normal (0-80.0)	eGFR >90.0 ml/min
0	1	100.157	8.95	TDF regimen	50.2615	male	0	No	None	17.6471	underweight (<18.5)	80	11.1157	11.1157	4	372	>350	0.232717	9728	Detectable	more than 0.3	1.7	0.208	yes	77.45	11.31	<0.85	yes	yes	2	1.02	0	6	1	1.7	0.208	578.015	8.47	0.79	12.3889	0	Yes	1	0	Stage 3&4	Stage 3&4	Yes (<0.85mmol/l)	Normal (0-80.0)	eGFR >90.0 ml/min
0	0	138.773	3.39	TDF regimen	19.1923	female	0	No	None	17.301	underweight (<18.5)	120	12.2026	12.2026	2	385	>350	0.939083	254	undetectable	less than 0.3	.1	0.031	no	55.43	3.44	>0.85	no	no	2	1.02	0	5	0	.1	0.031	634.535	3.19	1.39	4.04659	0	Yes	0	0	Stage 1&2	Stage 1&2	No (>0.85mmol/l)	Normal (0-80.0)	eGFR >90.0 ml/min
0	0	95.0114	13.97	TDF regimen	42.9268	female	0	No	None	23.1405	Normal (15.5 to 24.9)	108	6.37098	6.37098	1	474	>350	0.960986	99	undetectable	less than 0.3	0	0.003	no	66.84	16.3	>0.85	no	yes	2	1.025	0	6	0	0	0.003	331.291	13.4	1.03	7.57165	0	Yes	0	0	Stage 1&2	Stage 1&2	No (>0.85mmol/l)	Normal (0-80.0)	eGFR >90.0 ml/min
0	0	143.771	19.85	non TDF regimen	20.9528	male	0	No	None	16.4644	underweight (<18.5)	110	10.9295	10.9295	2	656	>350	-0.0793977	24629	Detectable	less than 0.3	0	0.002	no	53.04	11.99	>0.85	no	yes	2	1.03	0	5	0	0	0.002	568.334	19.72	1.11	2.88628	0	No	1	0	Stage 1&2	Stage 1&2	No (>0.85mmol/l)	Normal (0-80.0)	eGFR >90.0 ml/min
0	0	141.324	6.57	non TDF regimen	22.0972	female	0	No	None	19.9792	Normal (15.5 to 24.9)	114	8	8	1	605	>350	1.90554	0	undetectable	less than 0.3	0	0.001	no	49.29	1.38	>0.85	no	no	2	1.02	0	6	0	0	0.001	416	6.485	1.2	0.862763	0	No	0	0	Stage 1&2	Stage 1&2	No (>0.85mmol/l)	Normal (0-80.0)	eGFR >90.0 ml/min
0	0	155.96	12.58	TDF regimen	18.2615	female	0	No	None	17.9418	underweight (<18.5)	110	3.16769	3.16769	3	1039	>350	0.974675	349	undetectable	more than 0.3	.3	0.024	no	39.65	7.41	>0.85	no	no	2	1.01	0	8	0	.3	0.024	164.72	12.22	1.44	1.62188	0	Yes	0	0	Stage 3&4	Stage 3&4	No (>0.85mmol/l)	Normal (0-80.0)	eGFR >90.0 ml/min
0	0	130.395	9.8	TDF regimen	32.9227	female	0	No	None	20.8209	Normal (15.5 to 24.9)	103	0.695414	0.695414	1			0.210815	209140	Detectable	less than 0.3	0	0.001	no	49.96	13.38	>0.85	no	no	2	1.025	1	5	0	0	0.001	36.1615	9.48	1.3	5.24698	0	Yes	0	0	Stage 1&2	Stage 1&2	No (>0.85mmol/l)	Normal (0-80.0)	eGFR >90.0 ml/min
0	0	94.8473	6.03	non TDF regimen	69.2621	female	1	No	Yes	27.2932	Overweight (>25.0)	151	8.16701	8.16701	3	111	0- 350	0	0	undetectable	more than 0.3	.3	0.061	yes	60.51	12.33	>0.85	no	no	2	1.02	0	6	0	.3	0.061	424.684	5.82	1.33	9.30296	0	No	0	0	Stage 3&4	Stage 3&4	No (>0.85mmol/l)	Normal (0-80.0)	eGFR >90.0 ml/min
0	0	108.089	1.89	TDF regimen	55.2717	male	0	No	None	19.0311	Normal (15.5 to 24.9)	105	7.2553	7.2553	4	271	0- 350	0.0848734	4033	Detectable	less than 0.3	0	0.01	no	59.06	0.5	>0.85	no	no	2	1.005	0	8	0	0	0.01	377.276	1.785	0.9	1.73604	0	Yes	1	0	Stage 3&4	Stage 3&4	No (>0.85mmol/l)	Normal (0-80.0)	eGFR >90.0 ml/min
0	0	141.815	16.58	non TDF regimen	29.3908	female	0	No	None	28.5483	Overweight (>25.0)	129	6.6475	6.6475	3	226	0- 350	0.240931	39	undetectable	less than 0.3	0	0.001	no	41.74	14.2	>0.85	no	no	2	1.03	0	5	0	0	0.001	345.67	16.045	1.05	3.40461	0	No	0	0	Stage 3&4	Stage 3&4	No (>0.85mmol/l)	Normal (0-80.0)	eGFR >90.0 ml/min
0	1	112.99	9.76	TDF regimen	55.2717	male	0	No	None	20.5499	Normal (15.5 to 24.9)	131	5.3963	5.3963	3	78	0- 350	1.07324	0	undetectable	more than 0.3	.6	0.067	yes	53.02	17.2	>0.85	no	yes	2	1.025	0	5	1	.6	0.067	280.608	9.28	1.01	9.25118	0	Yes	1	0	Stage 3&4	Stage 3&4	No (>0.85mmol/l)	Normal (0-80.0)	eGFR >90.0 ml/min
0	0	124.356	3.18	TDF regimen	39.7673	female	0	No	None	31.8047	Overweight (>25.0)	131	10.1328	10.1328	1	166	0- 350	0	126	undetectable	less than 0.3	0	0.008	no	49.86	2.14	>0.85	no	yes	2	1.02	0	5	0	0	0.008	526.905	3.04	1.18	2.84352	0	Yes	0	0	Stage 1&2	Stage 1&2	No (>0.85mmol/l)	Normal (0-80.0)	eGFR >90.0 ml/min
0	0	122.527	17.18	TDF regimen	39.1403	female	0	No	None	25	Overweight (>25.0)	133	10.0753	10.0753	2	406	>350	0.958248	0	undetectable	less than 0.3	0	0.001	no	52.86	13.1	>0.85	no	no	2	1.025	0	5	0	0	0.001	523.915	7.02	1.25	3.22452	0	Yes	0	0	Stage 1&2	Stage 1&2	No (>0.85mmol/l)	Normal (0-80.0)	eGFR >90.0 ml/min
0	0	140.636	4.07	non TDF regimen	18.9213	male	0	No	None	17.5781	underweight (<18.5)	116	7.8987	7.8987	3	651	>350	0.11499	6939	Detectable	less than 0.3	0	0.001	no	57.94	2.79	>0.85	no	no	2	1.01	0	5	0	0	0.001	410.732	3.93	1.25	3.17745	0	No	1	0	Stage 3&4	Stage 3&4	No (>0.85mmol/l)	Normal (0-80.0)	eGFR >90.0 ml/min
0	0	154.758	3.97	non TDF regimen	17.3196	male	0	No	None	19.1406	Normal (15.5 to 24.9)	108	7.52361	7.52361	4	573	>350	0	4641	Detectable	less than 0.3	0	0.008	no	47.18	1.11	>0.85	no	no	2	1.025	0	6	0	0	0.008	391.228	3.9	1.23	1.07247	0	No	1	0	Stage 3&4	Stage 3&4	No (>0.85mmol/l)	Normal (0-80.0)	eGFR >90.0 ml/min
0	0	123.647	2.69	non TDF regimen	20.3368	male	0	No	None	19.1571	Normal (15.5 to 24.9)	125	5.66735	5.66735	3	88	0- 350	0	0	undetectable	less than 0.3	0	0.003	no	77.36	1.17	>0.85	no	no	2	1.01	0	6	0	0	0.003	294.702	2.54	0.89	3.78059	0	No	1	0	Stage 3&4	Stage 3&4	No (>0.85mmol/l)	Normal (0-80.0)	eGFR >90.0 ml/min
0	0	139.12	19.09	TDF regimen	22.4997	female	0	No	None	22.6409	Normal (15.5 to 24.9)	111	1.66735	1.66735	3	589	>350	0.988364	138	undetectable	less than 0.3	.1	0.006	no	51.26	18.52	>0.85	no	no	2	1.03	3	6	0	.1	0.006	86.7023	18.255	1.24	4.01044	0	Yes	0	0	Stage 3&4	Stage 3&4	No (>0.85mmol/l)	Normal (0-80.0)	eGFR >90.0 ml/min
0	0	133.002	21.43	TDF regimen	20.5996	male	0	No	None	19.4932	Normal (15.5 to 24.9)	119	10.9185	10.9185	3	517	>350	0.229979	304	undetectable	more than 0.3	.3	0.016	no	64.49	16.91	>0.85	no	no	2	1.025	0	7	0	.3	0.016	567.765	20.51	1.31	3.88457	0	Yes	1	0	Stage 3&4	Stage 3&4	No (>0.85mmol/l)	Normal (0-80.0)	eGFR >90.0 ml/min
0	0	143.68	3.37	non TDF regimen	18.0643	male	0	No	None	18.1018	underweight (<18.5)	123	4.65435	4.65435	3	988	>350	0.996578	141	undetectable	less than 0.3	.1	0.017	no	55.81	0.6	>0.85	no	no	2	1.01	0	6	0	.1	0.017	242.026	3.26	1.09	0.911605	0	No	1	0	Stage 3&4	Stage 3&4	No (>0.85mmol/l)	Normal (0-80.0)	eGFR >90.0 ml/min
0	0	141.656	13.15	TDF regimen	21.64	female	0	No	Yes	28.8415	Overweight (>25.0)	82	6.11088	6.11088	3	623	>350	-0.0465435	139	undetectable	less than 0.3	0	0.001	no	49.42	11.69	>0.85	no	no	2	1.03	3	6	0	0	0.001	317.766	12.99	0.99	4.43768	0	Yes	0	0	Stage 3&4	Stage 3&4	No (>0.85mmol/l)	Normal (0-80.0)	eGFR >90.0 ml/min
0	0	135.711	6.24	TDF regimen	38.3792	female	0	No	None	32	Overweight (>25.0)	134	1.57153	1.57153	1	809	>350	0	0	undetectable	less than 0.3	.2	0.027	no	39.38	18.05	>0.85	no	yes	2		0	6	0	.2	0.027	81.7194	6.12	1.3	8.76244	0	Yes	0	0	Stage 1&2	Stage 1&2	No (>0.85mmol/l)	Normal (0-80.0)	eGFR >90.0 ml/min
0	0	126.718	3.43	TDF regimen	48.271	female	0	No	None	14.2832	underweight (<18.5)	88	8.73922	8.73922	4	124	0- 350	0.785763	0	undetectable	less than 0.3	0	0.011	no	39.27	5.2	>0.85	no	yes	2	1.025	0	6	0	0	0.011	454.439	3.33	1.27	4.68777	0	Yes	0	0	Stage 3&4	Stage 3&4	No (>0.85mmol/l)	Normal (0-80.0)	eGFR >90.0 ml/min
0	0	125.538	6.5	TDF regimen	35.0856	female	0	No	None	28.8889	Overweight (>25.0)	107	3.51814	3.51814	1			0	0	undetectable	less than 0.3	0	0.001	no	53.54	4.88	>0.85	no	yes	2	1.025	0	6	0	0	0.001	182.943	7.23	0.91	4.41716	0	Yes	0	0	Stage 1&2	Stage 1&2	No (>0.85mmol/l)	Normal (0-80.0)	eGFR >90.0 ml/min
0	0	90.6739	6.87	non TDF regimen	50.0945	male	0	No	None	24.3025	Normal (15.5 to 24.9)	128	6.59274	6.59274	4	281	0- 350	-0.0109514	0	undetectable	less than 0.3	0	0.001	no	85.68	0.82	>0.85	no	no	2	1.025	0	6	0	0	0.001	342.823	6.615	0.94	1.08795	0	No	1	0	Stage 3&4	Stage 3&4	No (>0.85mmol/l)	>Elevated(80.0)	eGFR >90.0 ml/min
0	0	113.066	3.75	non TDF regimen	46.6146	female	0	No	None	24.0882	Normal (15.5 to 24.9)	114	0.219028	0.219028	3	740	>350	0.219028	46	undetectable	less than 0.3	0	0.001	no	57.53	8.78	>0.85	no	no	2	1.02	0	5	0	0	0.001	11.3895	3.56	1.38	9.76064	0	No	0	0	Stage 3&4	Stage 3&4	No (>0.85mmol/l)	Normal (0-80.0)	eGFR >90.0 ml/min
0	0	116.847	1.93	TDF regimen	44.8378	female	0	No	None	26.7036	Overweight (>25.0)	118	4.38604	4.38604	2	815	>350	0.996578	0	undetectable	less than 0.3	0	0.002	no	54.07	1.83	>0.85	no	no	2	1.005	0	6	0	0	0.002	228.074	1.865	1.15	4.45813	0	Yes	0	0	Stage 1&2	Stage 1&2	No (>0.85mmol/l)	Normal (0-80.0)	eGFR >90.0 ml/min
0	0	121.016	29.34	TDF regimen	42.5024	male	0	No	None	17.4329	underweight (<18.5)	125	1.54415	1.54415	3	141	0- 350	1.01574	0	undetectable	less than 0.3	.1	0.003	no	55.81	22.36	>0.85	no	no	2	1.03	0	5	1	.1	0.003	80.2957	25.44	1.17	3.63528	0	Yes	1	0	Stage 3&4	Stage 3&4	No (>0.85mmol/l)	Normal (0-80.0)	eGFR >90.0 ml/min
0	0	133.804	8.92	TDF regimen	17.9576	male	0	No	None	18.9249	Normal (15.5 to 24.9)	119	5.41821	5.41821	1	257	0- 350	0.958248	0	undetectable	less than 0.3	.1	0.008	no	66.49	5.06	>0.85	no	yes	2	1.025	0	5	0	.1	0.008	281.747	8.65	1.27	2.96988	0	Yes	1	0	Stage 1&2	Stage 1&2	No (>0.85mmol/l)	Normal (0-80.0)	eGFR >90.0 ml/min
0	0	89.6878	11.05	TDF regimen	40.5257	female	0	No	None	19.4674	Normal (15.5 to 24.9)	102	6.74333	6.74333	1	288	0- 350	0.594114	0	undetectable	less than 0.3	0	0.001	no	71.09	10.46	>0.85	no	yes	2	1.025	0	5	0	0	0.001	350.653	10.51	1.1	6.11766	0	Yes	0	0	Stage 1&2	Stage 1&2	No (>0.85mmol/l)	Normal (0-80.0)	eGFR <90.0ml/min
0	0	130.338	2.27	TDF regimen	44.2738	female	0	No	None	20.5499	Normal (15.5 to 24.9)	116	2.45311	2.45311	3	682	>350	0.785763	0	undetectable	less than 0.3	0	0.008	no	39.26	2.04	>0.85	no	no	2	1.02	0	5	0	0	0.008	127.562	2.195	1.13	3.12231	0	Yes	0	0	Stage 3&4	Stage 3&4	No (>0.85mmol/l)	Normal (0-80.0)	eGFR >90.0 ml/min
0	0	88.9834	14.85	non TDF regimen	36.8049	male	0	No	None	22.4914	Normal (15.5 to 24.9)	133	11.1321	11.1321	4	523	>350	-0.00821355	0	undetectable	less than 0.3	.1	0.006	no	94.01	10.65	>0.85	no	no	2	1.02	0	7	0	.1	0.006	578.869	14.595	1.44	4.68204	0	No	1	0	Stage 3&4	Stage 3&4	No (>0.85mmol/l)	>Elevated(80.0)	eGFR <90.0ml/min
0	0	130.951	9.31	TDF regimen	29.295	female	0	No	None	29.7211	Overweight (>25.0)	105	6.22861	6.22861	3	243	0- 350	0.0766598	31	undetectable	less than 0.3	.1	0.012	no	53.29	6.51	<0.85	no	yes	2	1.03	0	5	0	.1	0.012	323.888	9.02	0.71	5.2483	0	Yes	0	0	Stage 3&4	Stage 3&4	Yes (<0.85mmol/l)	Normal (0-80.0)	eGFR >90.0 ml/min
0	0	127.38	9.07	TDF regimen	40.2738	female	0	No	None	18.2899	underweight (<18.5)	104	1.89459	1.89459	3			0.229979	33	undetectable	less than 0.3	.1	0.01	no	45.85	22.75	>0.85	no	no	2		0	5	0	.1	0.01	98.5188	8.735	1.22	9.42657	0	Yes	0	0	Stage 3&4	Stage 3&4	No (>0.85mmol/l)	Normal (0-80.0)	eGFR >90.0 ml/min
0	0	112.356	9.95	TDF regimen	42.2752	male	0	No	None	17.7897	underweight (<18.5)	120	7.87132	7.87132	3	32	0- 350	0.0766598	0	undetectable	less than 0.3	0	0.002	no	67.12	4.76	<0.85	no	no	2	1.025	2	6	0	0	0.002	409.309	9.615	0.74	4.33914	0	Yes	1	0	Stage 3&4	Stage 3&4	Yes (<0.85mmol/l)	Normal (0-80.0)	eGFR >90.0 ml/min
0	0	97.5607	12.48	TDF regimen	57.2786	male	1	No	Yes	17.9211	underweight (<18.5)	140	0.648871	0.648871	3	243	0- 350	0.380561	322	undetectable	less than 0.3	2.1	0.18	yes	73.23	18.29	>0.85	no	no	2	1.03	0	5	1	2.1	0.18	33.7413	12.015	1.34	8.00909	0	Yes	1	0	Stage 3&4	Stage 3&4	No (>0.85mmol/l)	Normal (0-80.0)	eGFR >90.0 ml/min
0	0	99.5387	5.11	TDF regimen	57.295	male	0	No	None	19.0381	Normal (15.5 to 24.9)	120	11.1923	11.1923	2	199	0- 350	0	0	undetectable	less than 0.3	0	0.001	no	69.72	7.77	>0.85	no	no	2	1.02	0	5	0	0	0.001	582.001	4.825	1.17	9.06091	0	Yes	1	0	Stage 1&2	Stage 1&2	No (>0.85mmol/l)	Normal (0-80.0)	eGFR >90.0 ml/min
0	0	132.766	13.56	non TDF regimen	35.8522	female	0	No	None	34.3125	Overweight (>25.0)	105	7.30459	7.30459	1	709	>350	0.117728	0	undetectable	less than 0.3	.2	0.013	no	44.43	22.19	<0.85	no	yes	2	1.025	2	6	1	.2	0.013	379.838	13.575	0.77	9.44242	0	No	0	0	Stage 1&2	Stage 1&2	Yes (<0.85mmol/l)	Normal (0-80.0)	eGFR >90.0 ml/min
0	0	133.571	15.62	TDF regimen	20.2738	male	0	No	None	23.7118	Normal (15.5 to 24.9)	107	8.68446	8.68446	2	445	>350	0	4646	Detectable	more than 0.3	.3	0.02	no	64.18	18.44	>0.85	no	no	2	1.025	0	6	0	.3	0.02	451.592	15.315	1.34	5.65425	0	Yes	1	0	Stage 1&2	Stage 1&2	No (>0.85mmol/l)	Normal (0-80.0)	eGFR >90.0 ml/min
0	0	145.513	19.86	TDF regimen	19.2991	male	0	No	None	17.7086	underweight (<18.5)	106	10.9432	10.9432	2	753	>350	0.240931	345	undetectable	less than 0.3	.1	0.006	no	52.985	9.47	>0.85	no	no	2	1.025	0	5	0	.1	0.006	569.046	19.185	1.26	2.00518	0	Yes	1	0	Stage 1&2	Stage 1&2	No (>0.85mmol/l)	Normal (0-80.0)	eGFR >90.0 ml/min
0	0	127.212	6.1	non TDF regimen	21.0048	male	0	No	None	17.8359	underweight (<18.5)	113	11.6824	11.6824	1	1	0- 350	0.665298	0	undetectable	less than 0.3	0	0.007	no	71.37	7.6	>0.85	no	no	2	1.025	0	7	0	0	0.007	607.485	6.045	1.1	8.08364	0	No	1	0	Stage 1&2	Stage 1&2	No (>0.85mmol/l)	Normal (0-80.0)	eGFR >90.0 ml/min
0	0	150.156	11.96	non TDF regimen	18.7214	female	0	No	None	21.4573	Normal (15.5 to 24.9)	119	8.04928	8.04928	3	210	0- 350	0	0	undetectable	less than 0.3	0	0.001	no	44.06	26.91	>0.85	no	yes	2	1.025	0	7	0	0	0.001	418.563	8.59	1.39	7.13201	0	No	0	0	Stage 3&4	Stage 3&4	No (>0.85mmol/l)	Normal (0-80.0)	eGFR >90.0 ml/min
0	0	114.469	3.85	non TDF regimen	43.2745	male	0	No	None	20.1092	Normal (15.5 to 24.9)	109	2.51061	2.51061	1			0.785763	565	Detectable	less than 0.3	.2	0.042	no	63.06	4.76	>0.85	no	no	2	1.01	0	6	0	.2	0.042	130.552	4.07	0.97	8.03764	0	No	1	0	Stage 1&2	Stage 1&2	No (>0.85mmol/l)	Normal (0-80.0)	eGFR >90.0 ml/min
0	0	113.074	3.27	non TDF regimen	50.8008	female	0	No	None	32.3884	Overweight (>25.0)	113	11.0034	11.0034	3	217	0- 350	0.235455	3600	Detectable	less than 0.3	0	0.001	no	52.6	5.56	>0.85	no	no	2	1.01	0	7	0	0	0.001	572.178	3.145	1.33	6.72452	0	No	0	0	Stage 3&4	Stage 3&4	No (>0.85mmol/l)	Normal (0-80.0)	eGFR >90.0 ml/min
0	0	107.511	3.69	non TDF regimen	32.9665	female	1	No	Yes	24.8591	Normal (15.5 to 24.9)	120	9.88912	9.88912	3	49	0- 350	0.536619	0	undetectable	less than 0.3	0	0.001	no	63.94	1.84	>0.85	no	no	2	1.01	0	8	0	0	0.001	514.234	3.495	1.25	2.55067	0	No	0	0	Stage 3&4	Stage 3&4	No (>0.85mmol/l)	Normal (0-80.0)	eGFR >90.0 ml/min
0	0	76.1124	6.57	non TDF regimen	67.2772	male	0	No	None	24.4898	Normal (15.5 to 24.9)	125	11.1129	11.1129	3	211	0- 350	0	0	undetectable	less than 0.3	0	0.004	no	89.62	2.92	>0.85	no	no	2	1.03	0	6	0	0	0.004	577.873	6.41	1.01	3.94367	0	No	1	0	Stage 3&4	Stage 3&4	No (>0.85mmol/l)	>Elevated(80.0)	eGFR <90.0ml/min
0	0	121.557	8.7	TDF regimen	34.2779	male	0	No	None	19.3906	Normal (15.5 to 24.9)	120	1.45654	1.45654	3	275	0- 350	0.996578	0	undetectable	less than 0.3	0	0.001	no	63.54	16.85	>0.85	no	yes	2	1.025	0	5	0	0	0.001	75.7399	8.43	1.25	9.84505	0	Yes	1	0	Stage 3&4	Stage 3&4	No (>0.85mmol/l)	Normal (0-80.0)	eGFR >90.0 ml/min
0	0	75.7026	2.9	TDF regimen	62.2779	female	0	No	None	19.0451	Normal (15.5 to 24.9)	127	5.44559	5.44559	3	926	>350	0.761123	774	Detectable	less than 0.3	.1	0.037	no	72.08	2.64	>0.85	no	no	2	1.01	0	6	0	.1	0.037	283.17	2.84	1.09	6.01997	0	Yes	0	0	Stage 3&4	Stage 3&4	No (>0.85mmol/l)	Normal (0-80.0)	eGFR <90.0ml/min
0	0	109.622	12.5	TDF regimen	40.909	male	0	No	None	23.8895	Normal (15.5 to 24.9)	127	5.94114	5.94114	1	256	0- 350	1.01574	0	undetectable	less than 0.3	0	0.001	no	72.95	23.96	<0.85	yes	no	2	1.03	0	5	0	0	0.001	308.939	12.43	0.81	17.263	0	Yes	1	0	Stage 1&2	Stage 1&2	Yes (<0.85mmol/l)	Normal (0-80.0)	eGFR >90.0 ml/min
0	0	113.252	15.98	TDF regimen	45.2786	female	0	No	None	26.9531	Overweight (>25.0)	131	5.17454	5.17454	3	282	0- 350	0	0	undetectable	less than 0.3	0	0.002	no	58.9	7.99	<0.85	no	no	2	1.03	2	5	0	0	0.002	269.076	15.515	0.82	3.59146	0	Yes	0	0	Stage 3&4	Stage 3&4	Yes (<0.85mmol/l)	Normal (0-80.0)	eGFR >90.0 ml/min
0	0	99.3759	12.36	TDF regimen	19.2772	male	0	No	None	19.9432	Normal (15.5 to 24.9)	115	10.2724	10.2724	3	211	0- 350	0.344969	135	undetectable	less than 0.3	.1	0.008	no	95	10.3	>0.85	no	yes	2	1.025	0	6	0	.1	0.008	534.166	11.82	1.1	7.19697	0	Yes	1	0	Stage 3&4	Stage 3&4	No (>0.85mmol/l)	>Elevated(80.0)	eGFR >90.0 ml/min
0	0	128.801	16.89	non TDF regimen	34.9651	female	0	No	None	27.5482	Overweight (>25.0)	109	10.2094	10.2094	2	151	0- 350	0.243669	480	Detectable	less than 0.3	0	0.001	no	49.65	19.85	>0.85	no	no	2	1.025	0	6	0	0	0.001	530.891	16.27	0.99	5.89407	0	No	0	0	Stage 1&2	Stage 1&2	No (>0.85mmol/l)	Normal (0-80.0)	eGFR >90.0 ml/min
0	0	83.581	3.53	non TDF regimen	66.9076	female	0	No	None	35.6401	Overweight (>25.0)	122	7.12936	7.12936	2	177	0- 350	0.229979	0	undetectable	less than 0.3	0	0.011	no	64.65	1.84	>0.85	no	no	2	1.02	0	7	0	0	0.011	370.727	3.37	1.21	2.78501	0	No	0	0	Stage 1&2	Stage 1&2	No (>0.85mmol/l)	Normal (0-80.0)	eGFR <90.0ml/min
0	0	72.1881	7.94	TDF regimen	38.6557	female	0	No	None	29.2421	Overweight (>25.0)	102	2.91034	2.91034	2	547	>350	0	0	undetectable	less than 0.3	0	0.001	no	86	4.94	>0.85	no	yes	2	1.025	0	5	0	0	0.001	151.337	7.64	0.94	5.69216	0	Yes	0	0	Stage 1&2	Stage 1&2	No (>0.85mmol/l)	>Elevated(80.0)	eGFR <90.0ml/min
0	0	119.794	13.15	non TDF regimen	36.668	female	0	No	None	27.4348	Overweight (>25.0)	117	6.55441	6.55441	1	483	>350	0.810404	0	undetectable	less than 0.3	.1	0.004	no	59.68	7.23	>0.85	no	yes	2	1.025	0	6	0	.1	0.004	340.83	12.61	1.1	2.98297	0	No	0	0	Stage 1&2	Stage 1&2	No (>0.85mmol/l)	Normal (0-80.0)	eGFR >90.0 ml/min
0	0	121.795	11.44	TDF regimen	47.2936	female	0	No	None	31.1419	Overweight (>25.0)	121	4.17796	4.17796	1	326	0- 350	0.073922	0	undetectable	less than 0.3	0	0.001	no	45.23	31.32	>0.85	no	no	2	1.025	0	6	0	0	0.001	217.254	10.7	1.11	11.1558	0	Yes	0	0	Stage 1&2	Stage 1&2	No (>0.85mmol/l)	Normal (0-80.0)	eGFR >90.0 ml/min
0	0	142.056	7.58	non TDF regimen	19.9398	female	0	No	None	17.2584	underweight (<18.5)	100	10.9185	10.9185	2	108	0- 350	0.933607	45	undetectable	less than 0.3	.1	0.008	no	50.81	0.79	<0.85	no	yes	2	1.02	0	8	0	.1	0.008	567.765	7.345	0.6	0.882584	0	No	0	0	Stage 1&2	Stage 1&2	Yes (<0.85mmol/l)	Normal (0-80.0)	eGFR >90.0 ml/min
0	0	132.918	3.74	TDF regimen	21.5305	male	0	No	None	19.257	Normal (15.5 to 24.9)	114	13.4018	13.4018	3	0	0- 350	10.694	524	Detectable	less than 0.3	0	0.002	no	63.57	1.06	>0.85	no	no	2	1.005	0	7	0	0	0.002	696.893	3.65	0.92	1.95839	0	Yes	1	0	Stage 3&4	Stage 3&4	No (>0.85mmol/l)	Normal (0-80.0)	eGFR >90.0 ml/min
0	0	159.606	13.57	non TDF regimen	19.2361	female	0	No	None	30.8185	Overweight (>25.0)	84	6.97604	6.97604	3	15	0- 350	0	19816	Detectable	less than 0.3	.2	0.019	no	36.2	11.63	>0.85	no	no	2	1.025	0	6	0	.2	0.019	362.754	13.28	0.95	3.26576	0	No	0	0	Stage 3&4	Stage 3&4	No (>0.85mmol/l)	Normal (0-80.0)	eGFR >90.0 ml/min
0	0	146.22	14.25	TDF regimen	18.141	female	0	No	None	18.9866	Normal (15.5 to 24.9)	85	2.27515	2.27515	3	483	>350	0.670773	0	undetectable	more than 0.3	.4	0.031	no	48.36	13.6	>0.85	no	no	2	1.025	0	6	0	.4	0.031	118.308	13.62	1.57	2.93975	0	Yes	0	0	Stage 3&4	Stage 3&4	No (>0.85mmol/l)	Normal (0-80.0)	eGFR >90.0 ml/min
0	0	139.274	16.42	TDF regimen	26.5352	female	0	No	None	14.3634	underweight (<18.5)	80	0.862423	0.862423	3	5	0- 350	0.271047	407201	Detectable	more than 0.3	.9	0.058	yes	46.87	1.03	>0.85	no	no	2	1.01	0	7	0	.9	0.058	44.846	15.93	1.05	0.280008	0	Yes	0	0	Stage 3&4	Stage 3&4	No (>0.85mmol/l)	Normal (0-80.0)	eGFR >90.0 ml/min
0	0	148.349	2.75	TDF regimen	23.2033	female	0	No	None	19.7239	Normal (15.5 to 24.9)	108	2.27789	2.27789	2	272	0- 350	0.898015	225	undetectable	less than 0.3	0	0.003	no	41.54	0.1	>0.85	no	no	2	1.005	3	8	0	0	0.003	118.45	2.38	0.86	0.175645	0	Yes	0	0	Stage 1&2	Stage 1&2	No (>0.85mmol/l)	Normal (0-80.0)	eGFR >90.0 ml/min
0	0	104.706	2.71	non TDF regimen	51.9316	male	0	No	None	23.1206	Normal (15.5 to 24.9)	118	9.07871	9.07871	3	287	0- 350	0	0	undetectable	less than 0.3	0	0.003	no	67.56	0.3	<0.85	no	no	2	1.02	0	5	0	0	0.003	472.093	2.555	0.68	1.09985	0	No	1	0	Stage 3&4	Stage 3&4	Yes (<0.85mmol/l)	Normal (0-80.0)	eGFR >90.0 ml/min
0	0	138.631	3.13	non TDF regimen	30.3244	female	0	No	None	24.7768	Normal (15.5 to 24.9)	112	6.16838	6.16838	1	476	>350	0.388775	0	undetectable	less than 0.3	0	0.006	no	43.84	2.21	>0.85	no	no	2	1.02	0	5	0	0	0.006	320.756	2.94	0.98	3.15858	0	No	0	0	Stage 1&2	Stage 1&2	No (>0.85mmol/l)	Normal (0-80.0)	eGFR >90.0 ml/min
0	0	129.303	9.7	non TDF regimen	32.9446	female	1	No	Yes	27.4348	Overweight (>25.0)	117	3.96441	3.96441	2	265	0- 350	0	0	undetectable	less than 0.3	.1	0.012	no	51.23	3.88	>0.85	no	no	2	1.01	0	8	0	.1	0.012	206.149	9.56	0.88	2.32864	0	No	0	0	Stage 1&2	Stage 1&2	No (>0.85mmol/l)	Normal (0-80.0)	eGFR >90.0 ml/min
0	0	95.589	7.77	TDF regimen	47.0007	female	0	No	None	27.1918	Overweight (>25.0)	127	11.1348	11.1348	3	524	>350	0.84052	0	undetectable	less than 0.3	.1	0.015	no	64.95	6.08	<0.85	no	no	2	1.025	0	5	0	.1	0.015	579.012	7.545	0.73	6.96208	0	Yes	0	0	Stage 3&4	Stage 3&4	Yes (<0.85mmol/l)	Normal (0-80.0)	eGFR >90.0 ml/min
0	0	114.17	3.09	TDF regimen	54.3025	female	1	No	Yes	19.1953	Normal (15.5 to 24.9)	129	0.761123	0.761123	1	507	>350	0.246407	0	undetectable	more than 0.3	.9	0.314	yes	47.4	5.16	>0.85	no	no	2	1.005	2	7	0	.9	0.314	39.5784	2.93	1.47	5.38458	0	Yes	0	0	Stage 1&2	Stage 1&2	No (>0.85mmol/l)	Normal (0-80.0)	eGFR >90.0 ml/min
0	1	154.908	24.98	TDF regimen	18.7652	male	0	No	None	23.0112	Normal (15.5 to 24.9)	109	2.97057	2.97057	3	11	0- 350	0.826831	44	undetectable	more than 0.3	5.4	0.363	yes	45.92	30.75	>0.85	no	yes	2	1.03	0	5	0	5.4	0.363	154.47	19.925	1.61	3.51098	0	Yes	1	0	Stage 3&4	Stage 3&4	No (>0.85mmol/l)	Normal (0-80.0)	eGFR >90.0 ml/min
0	0	119.591	7.95	TDF regimen	19.7837	female	0	No	None	19.313	Normal (15.5 to 24.9)	113	3.89322	3.89322	1	444	>350	0.479124	0	undetectable	more than 0.3	4.9	0.675	yes	63.21	11.32	>0.85	no	no	2	1.02	0	6	0	4.9	0.675	202.448	7.575	1.17	7.69271	0	Yes	0	0	Stage 1&2	Stage 1&2	No (>0.85mmol/l)	Normal (0-80.0)	eGFR >90.0 ml/min
0	0	131.47	7.39	non TDF regimen	17.922	male	0	No	None	18.3594	underweight (<18.5)	100	7.76454	7.76454	1	474	>350	0.15332	33574	Detectable	less than 0.3	.1	0.012	no	69.44	8.19	>0.85	no	yes	2	1.025	0	5	0	.1	0.012	403.756	6.995	1.18	6.5218	0	No	1	0	Stage 1&2	Stage 1&2	No (>0.85mmol/l)	Normal (0-80.0)	eGFR >90.0 ml/min
0	0	137.081	17.26	TDF regimen	19.2772	male	0	No	None	19.2336	Normal (15.5 to 24.9)	112	4.76112	4.76112	2	908	>350	0.689938	0	undetectable	less than 0.3	.2	0.015	no	61.29	22.55	>0.85	no	no	2	1.03	0	6	0	.2	0.015	247.578	16.87	1.55	5.16611	0	Yes	1	0	Stage 1&2	Stage 1&2	No (>0.85mmol/l)	Normal (0-80.0)	eGFR >90.0 ml/min
0	0	104.821	3.13	TDF regimen	29.3005	female	0	No	None	23.8281	Normal (15.5 to 24.9)	122	0.596851	0.596851	1	602	>350	0	0	undetectable	less than 0.3	0	0.001	no	66.7	2.33	>0.85	no	no	2	1.01	0	6	0	0	0.001	31.0363	3.005	1.13	4.39399	0	Yes	0	0	Stage 1&2	Stage 1&2	No (>0.85mmol/l)	Normal (0-80.0)	eGFR >90.0 ml/min
0	0	118.494	12.03	TDF regimen	38.9487	female	0	No	None	19.5918	Normal (15.5 to 24.9)	116	3.08556	3.08556	1	502	>350	0.229979	0	undetectable	more than 0.3	.3	0.024	no	58.76	17.38	>0.85	no	yes	2	1.025	0	5	0	.3	0.024	160.449	11.57	0.96	8.8429	0	Yes	0	0	Stage 1&2	Stage 1&2	No (>0.85mmol/l)	Normal (0-80.0)	eGFR >90.0 ml/min
0	0	124.552	6.39	TDF regimen	31.2964	female	0	No	None	25.9701	Overweight (>25.0)	124	0.0410678	0.0410678	1	529	>350			undetectable	less than 0.3	0	0.001	no	59.46	3.71	>0.85	no	yes	2	1.03	0	5	0	0	0.001	2.13552	14.625	1.32	2.61531	0	Yes	0	0	Stage 1&2	Stage 1&2	No (>0.85mmol/l)	Normal (0-80.0)	eGFR >90.0 ml/min
0	1	99.4879	16.54	TDF regimen	43.6304	female	1	No	Yes	25.4375	Overweight (>25.0)	121	5.9384	5.9384	2	296	0- 350	0	195	undetectable	more than 0.3	.3	0.058	yes	64.08	18.6	>0.85	no	yes	2	1.02	0	6	0	.3	0.058	308.797	34.95	0.93	7.74849	0	Yes	0	0	Stage 1&2	Stage 1&2	No (>0.85mmol/l)	Normal (0-80.0)	eGFR >90.0 ml/min
0	0	120.554	1.56	TDF regimen	45.0021	female	1	No	Yes	22.6474	Normal (15.5 to 24.9)	109	1.4319	1.4319	1	532	>350	0.0766598	0	undetectable	less than 0.3	0	0.004	no	49	1.22	>0.85	no	yes	2	1.01	0	7	0	0	0.004	74.4586	1.45	1.35	2.83856	0	Yes	0	0	Stage 1&2	Stage 1&2	No (>0.85mmol/l)	Normal (0-80.0)	eGFR >90.0 ml/min
0	0	88.1573	7.46	non TDF regimen	51.436	female	1	No	Yes	26.7299	Overweight (>25.0)	137	10.1793	10.1793	2	110	0- 350	0.11499	0	undetectable	less than 0.3	0	0.006	no	67.68	5.07	>0.85	no	yes	2	1.005	0	6	0	0	0.006	529.325	7.32	1.23	3.73959	0	No	0	0	Stage 1&2	Stage 1&2	No (>0.85mmol/l)	Normal (0-80.0)	eGFR <90.0ml/min
0	0	117.917	18.22	non TDF regimen	44.9281	female	0	No	None	17.5064	underweight (<18.5)	100	7.41958	7.41958	1	128	0- 350	0.769336	0	undetectable	less than 0.3	.1	0.007	no	52.49	18.99	>0.85	no	yes	2	1.03	1	5	0	.1	0.007	385.818	17.42	1.13	4.84144	0	No	0	0	Stage 1&2	Stage 1&2	No (>0.85mmol/l)	Normal (0-80.0)	eGFR >90.0 ml/min
0	0	140.372	2.49	non TDF regimen	30.2998	female	0	No	None	18.2222	underweight (<18.5)	97	1.67556	1.67556	3	315	0- 350	0	5393	Detectable	less than 0.3	0	0.01	no	42.23	0.42	>0.85	no	no	2	1.01	0	5	0	0	0.01	87.1294	2.335	1.21	0.588689	0	No	0	0	Stage 3&4	Stage 3&4	No (>0.85mmol/l)	Normal (0-80.0)	eGFR >90.0 ml/min
0	0	81.1378	10.49	TDF regimen	48.4654	female	0	No	None	30.0433	Overweight (>25.0)	126	0.884326	0.884326	1	756	>350		0	undetectable	less than 0.3	.1	0.007	no	73.75	5.11	>0.85	no	no	2	1.02	0	6	0	.1	0.007	45.9849	10.21	1.03	3.48795	0	Yes	0	0	Stage 1&2	Stage 1&2	No (>0.85mmol/l)	Normal (0-80.0)	eGFR <90.0ml/min
0	1	60.7138	2.18	TDF regimen	49.7194	female	0	No	None	20.5457	Normal (15.5 to 24.9)	131	8.90075	8.90075	2	206	0- 350	0.963723	287	undetectable	more than 0.3	.8	0.413	yes	93.06	3.09	>0.85	no	yes	2	1.01	0	5	0	.8	0.413	462.839	2.035	1.08	12.2135	0	Yes	0	1	Stage 1&2	Stage 1&2	No (>0.85mmol/l)	>Elevated(80.0)	eGFR <90.0ml/min
0	1	96.5996	2.5	TDF regimen	54.3765	male	0	No	None	17.6471	underweight (<18.5)	118	1.57974	1.57974	1	732	>350	-0.0766598	342	undetectable	less than 0.3	.2	0.079	yes	78.83	3.47	>0.85	no	yes	2	1.005	0	6	0	.2	0.079	82.1465	2.405	0.96	11.3975	0	Yes	1	0	Stage 1&2	Stage 1&2	No (>0.85mmol/l)	Normal (0-80.0)	eGFR >90.0 ml/min
0	0	99.9244	9.6	TDF regimen	33.6509	female	0	No	None	21.9076	Normal (15.5 to 24.9)	107	6.13279	6.13279	3	86	0- 350	0.539357	2303	Detectable	more than 0.3	.4	0.044	no	67.66	25.27	>0.85	no	yes	2	1.02	0	7	0	.4	0.044	318.905	9.43	1.09	16.3395	0	Yes	0	1	Stage 3&4	Stage 3&4	No (>0.85mmol/l)	Normal (0-80.0)	eGFR >90.0 ml/min
0	0	128.576	23.05	TDF regimen	23.1047	male	0	No	None	18.3391	underweight (<18.5)	108	10.6064	10.6064	1	13	0- 350	0.0766598	0	undetectable	less than 0.3	.2	0.009	no	67.09	3.36	>0.85	no	no	2	1.02	0	7	0	.2	0.009	551.535	22.58	1.09	0.897221	0	Yes	1	0	Stage 1&2	Stage 1&2	No (>0.85mmol/l)	Normal (0-80.0)	eGFR >90.0 ml/min
0	0	150.245	7.54	non TDF regimen	18.2998	male	0	No	None	19.7777	Normal (15.5 to 24.9)	110	5.61807	5.61807	3	21	0- 350	0.728268	154	undetectable	less than 0.3	.2	0.033	no	49.86	5.27	>0.85	no	yes	2	1.025	0	5	0	.2	0.033	292.14	7.265	1.65	2.11207	0	No	1	0	Stage 3&4	Stage 3&4	No (>0.85mmol/l)	Normal (0-80.0)	eGFR >90.0 ml/min
0	0	141.66	7.05	non TDF regimen	21.8453	female	0	No	None	21.4844	Normal (15.5 to 24.9)	100	6.71595	6.71595	1	213	0- 350	1.01848	47	undetectable	less than 0.3	.1	0.009	no	49.2	4.55	>0.85	no	yes	2	1.02	3	5	0	.1	0.009	349.229	6.915	1.26	2.52009	0	No	0	0	Stage 1&2	Stage 1&2	No (>0.85mmol/l)	Normal (0-80.0)	eGFR >90.0 ml/min
0	0	141.583	4.14	non TDF regimen	18.9541	male	0	No	None	16.901	underweight (<18.5)	106	10.9268	10.9268	3	594	>350	0	2045	Detectable	less than 0.3	.1	0.018	no	56.97	2.87	>0.85	no	no	2	1.01	0	8	0	.1	0.018	568.192	3.77	1.12	3.52622	0	No	1	0	Stage 3&4	Stage 3&4	No (>0.85mmol/l)	Normal (0-80.0)	eGFR >90.0 ml/min
0	0	149.544	14.97	TDF regimen	18.6749	female	0	No	None	21.4109	Normal (15.5 to 24.9)	115	11.0089	11.0089	1	380	>350	0.977413	177	undetectable	less than 0.3	.2	0.011	no	44.655	7.56	>0.85	no	yes	2	1.025	3	6	0	.2	0.011	572.463	14.855	1.18	1.91112	0	Yes	0	0	Stage 1&2	Stage 1&2	No (>0.85mmol/l)	Normal (0-80.0)	eGFR >90.0 ml/min
0	0	124.281	12.26	TDF regimen	19.8056	male	0	No	None	16.6205	underweight (<18.5)	105	10.6831	10.6831	3	600	>350	0.999316	151	undetectable	less than 0.3	.1	0.005	no	77.1	7.97	>0.85	no	no	2	1.025	0	5	0	.1	0.005	555.521	11.835	1.11	4.51543	0	Yes	1	0	Stage 3&4	Stage 3&4	No (>0.85mmol/l)	Normal (0-80.0)	eGFR >90.0 ml/min
0	0	152.914	8.49	TDF regimen	18.36	male	0	No	None	23.5102	Normal (15.5 to 24.9)	114	11.0089	11.0089	3	1476	>350	0.172485	59	undetectable	less than 0.3	.1	0.011	no	47.72	9.9	>0.85	no	no	2	1.02	0	7	0	.1	0.011	572.463	8.335	1.29	4.31358	0	Yes	1	0	Stage 3&4	Stage 3&4	No (>0.85mmol/l)	Normal (0-80.0)	eGFR >90.0 ml/min
0	0	133.523	21.38	TDF regimen	20.5749	female	0	No	None	20.202	Normal (15.5 to 24.9)	112	8.91444	8.91444	2	169	0- 350	-0.186174	293	undetectable	less than 0.3	.2	0.01	no	60.51	34.63	>0.85	no	yes	2	1.025	0	6	0	.2	0.01	463.551	20.8	1.19	8.23616	0	Yes	0	0	Stage 1&2	Stage 1&2	No (>0.85mmol/l)	Normal (0-80.0)	eGFR >90.0 ml/min
0	0	119.128	12.51	TDF regimen	18.6913	male	0	No	None	19.721	Normal (15.5 to 24.9)	98	5.28953	5.28953	1	399	>350	0.394251	68	undetectable	less than 0.3	0	0.001	no	82.05	4.06	>0.85	no	yes	2	1.025	0	5	0	0	0.001	275.055	12.105	0.95	2.803	0	Yes	1	0	Stage 1&2	Stage 1&2	No (>0.85mmol/l)	>Elevated(80.0)	eGFR >90.0 ml/min
0	0	66.1183	3.64	non TDF regimen	57.3114	female	0	No	None	29.4078	Overweight (>25.0)	113	10.8611	10.8611	1	113	0- 350	0.073922	71	undetectable	less than 0.3	0	0.004	no	82.98	0.13	>0.85	no	no	2	1.01	3	6	0	0	0.004	564.775	3.4	0.92	0.322127	0	No	0	0	Stage 1&2	Stage 1&2	No (>0.85mmol/l)	>Elevated(80.0)	eGFR <90.0ml/min
0	0	128.067	1.5	TDF regimen	30.7734	female	0	No	None	19.0039	Normal (15.5 to 24.9)	109	3.19507	3.19507	1	425	>350	0	0	undetectable	less than 0.3	0	0.034	no	55.25	1.18	<0.85	no	yes	2	1.005	0	6	0	0	0.034	166.144	1.415	0.68	6.39167	0	Yes	0	0	Stage 1&2	Stage 1&2	Yes (<0.85mmol/l)	Normal (0-80.0)	eGFR >90.0 ml/min
0	0	119.759	11.57	non TDF regimen	39.1513	male	0	No	None	27.1809	Overweight (>25.0)	94	10.3463	10.3463	2	206	0- 350	0	0	undetectable	less than 0.3	.1	0.007	no	60.62	23.35	>0.85	no	no	2	1.025	0	5	0	.1	0.007	538.01	10.165	1.35	9.06224	0	No	1	0	Stage 1&2	Stage 1&2	No (>0.85mmol/l)	Normal (0-80.0)	eGFR >90.0 ml/min
0	0	84.0876	8.06	non TDF regimen	31.7426	female	1	No	Yes	18.8268	Normal (15.5 to 24.9)	123	4.13142	4.13142	1	840	>350		0	undetectable	less than 0.3	0	0.001	no	78.91	6.85	>0.85	no	yes	2	1.02	0	5	0	0	0.001	214.834	7.78	0.96	6.9858	0	No	0	0	Stage 1&2	Stage 1&2	No (>0.85mmol/l)	Normal (0-80.0)	eGFR <90.0ml/min
0	0	87.6213	5.4	TDF regimen	64.3094	female	0	No	None	20.8117	Normal (15.5 to 24.9)	99	7.80014	7.80014	3	189	0- 350	0	600	Detectable	more than 0.3	7.8	1.73	yes	63.12	7.14	>0.85	no	no	2	1.01	0	6	0	7.8	1.73	405.607	4.94	0.97	8.60399	0	Yes	0	0	Stage 3&4	Stage 3&4	No (>0.85mmol/l)	Normal (0-80.0)	eGFR <90.0ml/min
0	0	121.63	7.72	non TDF regimen	37.6591	female	0	No	None	24.7409	Normal (15.5 to 24.9)	112	6.24504	6.24504	2	496	>350	0.413415	0	undetectable	less than 0.3	0	0.003	no	55.79	8.11	>0.85	no	yes	2	1.025	0	5	0	0	0.003	324.742	7.445	1.07	5.47742	0	No	0	0	Stage 1&2	Stage 1&2	No (>0.85mmol/l)	Normal (0-80.0)	eGFR >90.0 ml/min
0	0	115.357	6.24	TDF regimen	39.3128	male	0	No	None	17.3611	underweight (<18.5)	124	9.01027	9.01027	2	480	>350	0.175222	50	undetectable	less than 0.3	0	0.001	no	66.22	5.03	>0.85	no	no	2	1.02	0	5	0	0	0.001	468.534	6.035	0.89	5.99767	0	Yes	1	0	Stage 1&2	Stage 1&2	No (>0.85mmol/l)	Normal (0-80.0)	eGFR >90.0 ml/min
0	1	122.328	3.82	TDF regimen	33.7194	female	0	No	None	23.1473	Normal (15.5 to 24.9)	105	4.15606	4.15606	4			0.454483	90	undetectable	more than 0.3	.5	0.138	yes	59.64	4.95	>0.85	no	yes	2	1.01	0	6	0	.5	0.138	216.115	3.72	1.17	6.60532	0	Yes	0	0	Stage 3&4	Stage 3&4	No (>0.85mmol/l)	Normal (0-80.0)	eGFR >90.0 ml/min
0	1	137.239	2.24	TDF regimen	28.9719	female	0	No	None	20.4467	Normal (15.5 to 24.9)	108	2.11088	2.11088	1	46	0- 350	0	31923	Detectable	less than 0.3	.2	0.074	yes	46.53	1.37	>0.85	no	yes	2	1.005	0	5	0	.2	0.074	109.766	2.145	1.03	2.76292	0	Yes	0	0	Stage 1&2	Stage 1&2	No (>0.85mmol/l)	Normal (0-80.0)	eGFR >90.0 ml/min
0	0	143.225	13.9	TDF regimen	19.3292	female	0	No	None	27.0051	Overweight (>25.0)	105	7.14305	7.14305	1	515	>350	0.689938	475	Detectable	less than 0.3	0	0.001	no	50.21	13.72	>0.85	no	yes	2	1.025	3	5	0	0	0.001	371.439	12.95	1.25	3.96478	0	Yes	0	0	Stage 1&2	Stage 1&2	No (>0.85mmol/l)	Normal (0-80.0)	eGFR >90.0 ml/min
0	0	137.23	13.98	non TDF regimen	18.8556	male	0	No	None	16.8525	underweight (<18.5)	133	9.48118	9.48118	2	276	0- 350	0.99384	0	undetectable	less than 0.3	.1	0.01	no	61.57	23.6	>0.85	no	yes	2	1.025	0	6	0	.1	0.01	493.021	13.145	1.08	9.62388	0	No	1	0	Stage 1&2	Stage 1&2	No (>0.85mmol/l)	Normal (0-80.0)	eGFR >90.0 ml/min
0	0	139.53	4.14	non TDF regimen	21.744	female	0	No	None	19.6072	Normal (15.5 to 24.9)	140	7.88775	7.88775	3	249	0- 350	0.303901	189	undetectable	less than 0.3	0	0.001	no	51.63	3.82	>0.85	no	yes	2	1.01	3	5	0	0	0.001	410.163	3.92	1.29	3.69297	0	No	0	0	Stage 3&4	Stage 3&4	No (>0.85mmol/l)	Normal (0-80.0)	eGFR >90.0 ml/min
0	0	127.772	7.39	TDF regimen	18.3655	male	0	No	None	18.992	Normal (15.5 to 24.9)	106	5.73032	5.73032	3	672	>350	0	5340	Detectable	less than 0.3	.1	0.009	no	73.87	2.36	>0.85	no	yes	2	1.005	0	9	0	.1	0.009	297.977	7.075	1.38	1.70945	0	Yes	1	0	Stage 3&4	Stage 3&4	No (>0.85mmol/l)	Normal (0-80.0)	eGFR >90.0 ml/min
0	0	131.883	6.8	TDF regimen	22.1027	male	0	No	None	20.0474	Normal (15.5 to 24.9)	112	3.64956	3.64956	3	560	>350	-0.0821355	4351	Detectable	less than 0.3	.1	0.012	no	64.16	4.26	>0.85	no	yes	2	1.02	0	6	0	.1	0.012	189.777	6.5	1.09	3.68756	0	Yes	1	0	Stage 3&4	Stage 3&4	No (>0.85mmol/l)	Normal (0-80.0)	eGFR >90.0 ml/min
0	0	147.838	24.27	TDF regimen	17.1691	female	0	No	None	25.9695	Overweight (>25.0)	97	1.68104	1.68104	1			0.988364	82	undetectable	less than 0.3	0	0.001	no	47.75	43.33	>0.85	no	no	2	1.03	0	5	0	0	0.001	87.4141	23.17	1.29	6.6085	0	Yes	0	0	Stage 1&2	Stage 1&2	No (>0.85mmol/l)	Normal (0-80.0)	eGFR >90.0 ml/min
0	0	117.008	4.2	non TDF regimen	41.3224	female	0	No	None	22.6003	Normal (15.5 to 24.9)	114	7.99179	7.99179	4	316	0- 350	0.996578	66	undetectable	less than 0.3	0	0.009	no	58.04	4.34	>0.85	no	yes	2	1.005	0	7	0	0	0.009	415.573	4.07	1.21	4.95658	0	No	0	0	Stage 3&4	Stage 3&4	No (>0.85mmol/l)	Normal (0-80.0)	eGFR >90.0 ml/min
0	0	102.811	2.36	TDF regimen	44.9665	female	0	No	None	24.3824	Normal (15.5 to 24.9)	127	3.19781	3.19781	3	350	0- 350	0.0766598	89	undetectable	less than 0.3	0	0.022	no	61.88	3.59	>0.85	no	no	2	1.01	0	5	0	0	0.022	166.286	2.24	1.13	8.33018	0	Yes	0	0	Stage 3&4	Stage 3&4	No (>0.85mmol/l)	Normal (0-80.0)	eGFR >90.0 ml/min
0	0	99.1076	23.77	non TDF regimen	57.2868	male	0	No	None	24.1588	Normal (15.5 to 24.9)	102	9.28405	9.28405	4	383	>350	-0.00821355	0	undetectable	less than 0.3	0	0.002	no	70.47	1.02	<0.85	no	no	2	1.02	0	6	1	0	0.002	482.771	20.595	0.64	0.472493	0	No	1	0	Stage 3&4	Stage 3&4	Yes (<0.85mmol/l)	Normal (0-80.0)	eGFR >90.0 ml/min
0	0	113.843	6.69	non TDF regimen	44.2601	female	0	No	None	21.6333	Normal (15.5 to 24.9)	124	8.64887	8.64887	3	350	0- 350	0.15332	0	undetectable	less than 0.3	0	0.003	no	59.25	7.33	>0.85	no	no	2	1.02	0	5	0	0	0.003	449.741	6.31	0.92	7.05632	0	No	0	0	Stage 3&4	Stage 3&4	No (>0.85mmol/l)	Normal (0-80.0)	eGFR >90.0 ml/min
0	0	131.174	10.79	TDF regimen	18.9897	male	0	No	None	17.239	underweight (<18.5)	95	5.65092	5.65092	1	1100	>350	0	36	undetectable	less than 0.3	See comment	0.001	no	68.56	8.72	>0.85	no	yes	2	1.02	0	5	0	See comment	0.001	293.848	8.945	1.22	4.54157	0	Yes	1	0	Stage 1&2	Stage 1&2	No (>0.85mmol/l)	Normal (0-80.0)	eGFR >90.0 ml/min
0	0	117.192	3.47	TDF regimen	48.3121	male	0	No	None	19.047	Normal (15.5 to 24.9)	129	0.610541	0.610541	3	34	0- 350	0.073922	94	undetectable	less than 0.3	.1	0.017	no	54.64	0.8	>0.85	no	yes	2	1.01	0	5	0	.1	0.017	31.7481	3.345	0.97	1.29867	0	Yes	1	0	Stage 3&4	Stage 3&4	No (>0.85mmol/l)	Normal (0-80.0)	eGFR >90.0 ml/min
0	0	90.7982	10.75	TDF regimen	57.3142	female	0	No	None	21.0828	Normal (15.5 to 24.9)	131	5.04038	5.04038	3	172	0- 350	0.900753	41	undetectable	less than 0.3	0	0.002	no	63.83	33.61	>0.85	no	yes	2	1.03	3	6	0	0	0.002	262.1	10.115	1.54	12.9588	0	Yes	0	0	Stage 3&4	Stage 3&4	No (>0.85mmol/l)	Normal (0-80.0)	eGFR >90.0 ml/min
0	1	98.924	13.62	TDF regimen	61.3142	male	0	No	None	18.9866	Normal (15.5 to 24.9)	104	1.43737	1.43737	1	471	>350	0.728268	0	undetectable	more than 0.3	1.6	0.124	yes	66.08	13.71	>0.85	no	yes	2	1.03	0	5	0	1.6	0.124	74.7433	13.14	0.92	7.23007	0	Yes	1	0	Stage 1&2	Stage 1&2	No (>0.85mmol/l)	Normal (0-80.0)	eGFR >90.0 ml/min
0	0	78.9179	9.43	TDF regimen	46.3162	female	0	No	None	22.1003	Normal (15.5 to 24.9)	105	2.89391	2.89391	1				0	undetectable	less than 0.3	0	0.005	no	76.41	12.02	>0.85	no	yes	2	1.025	0	5	0	0	0.005	150.483	8.735	0.93	10.4727	0	Yes	0	0	Stage 1&2	Stage 1&2	No (>0.85mmol/l)	Normal (0-80.0)	eGFR <90.0ml/min
0	0	118.237	10.82	TDF regimen	45.3169	female	0	No	None	30.863	Overweight (>25.0)	133	1.05955	1.05955	1	604	>350	0.826831	0	undetectable	less than 0.3	.1	0.009	no	51.63	6.28	>0.85	no	no	2	1.025	0	7	0	.1	0.009	55.0965	10.71	0.86	3.48446	0	Yes	0	0	Stage 1&2	Stage 1&2	No (>0.85mmol/l)	Normal (0-80.0)	eGFR >90.0 ml/min
0	0	144.301	7.5	non TDF regimen	20.0027	female	0	No	None	22.68	Normal (15.5 to 24.9)	113	8.63792	8.63792	2	222	0- 350	-0.123203	429	Detectable	less than 0.3	.1	0.009	no	48.38	0.09	>0.85	no	yes	2	1.01	0	9	0	.1	0.009	449.172	6.785	1.13	0.051377	0	No	0	0	Stage 1&2	Stage 1&2	No (>0.85mmol/l)	Normal (0-80.0)	eGFR >90.0 ml/min
0	0	129.24	9.44	TDF regimen	19.1896	male	0	No	None	20.0474	Normal (15.5 to 24.9)	96	2.27515	2.27515	1			0	0	undetectable	less than 0.3	.1	0.012	no	70.84	3.5	>0.85	no	yes	2	1.005	0	9	0	.1	0.012	118.308	9.005	1.29	2.03603	0	Yes	1	0	Stage 1&2	Stage 1&2	No (>0.85mmol/l)	Normal (0-80.0)	eGFR >90.0 ml/min
0	0	137.057	8.72	TDF regimen	18.3929	male	0	No	None	23.1405	Normal (15.5 to 24.9)	110	3.03901	3.03901	3	647	>350	0	71	undetectable	less than 0.3	.1	0.011	no	62.25	2.49	>0.85	no	no	2	1.03	0	5	0	.1	0.011	158.029	8.285	1.33	1.3365	0	Yes	1	0	Stage 3&4	Stage 3&4	No (>0.85mmol/l)	Normal (0-80.0)	eGFR >90.0 ml/min
0	0	111.012	4.87	TDF regimen	47.3155	male	0	No	None	27.4406	Overweight (>25.0)	132	1.05407	1.05407	3	798	>350	0.421629	0	undetectable	less than 0.3	0	0.008	no	63.41	2.57	>0.85	no	no	2	1.02	0	6	0	0	0.008	54.8118	4.785	0.93	3.59815	0	Yes	1	0	Stage 3&4	Stage 3&4	No (>0.85mmol/l)	Normal (0-80.0)	eGFR >90.0 ml/min
0	0	101.005	17.39	non TDF regimen	45.3169	male	1	No	Yes	22.0932	Normal (15.5 to 24.9)	115	8.97468	8.97468	3	230	0- 350	0.0766598	0	undetectable	less than 0.3	0	0.001	no	80.57	0.92	>0.85	no	no	2	1.03	0	5	0	0	0.001	466.683	17.03	1.04	0.409853	0	No	1	0	Stage 3&4	Stage 3&4	No (>0.85mmol/l)	>Elevated(80.0)	eGFR >90.0 ml/min
0	1	123.688	6.98	TDF regimen	42.3162	male	0	No	None	17.9282	underweight (<18.5)	96	3.47433	3.47433	3	31	0- 350	0	0	undetectable	more than 0.3	3	0.447	yes	53.09	9.89	>0.85	no	yes	2	1.025	0	5	1	3	0.447	180.665	6.82	0.92	8.17647	0	Yes	1	0	Stage 3&4	Stage 3&4	No (>0.85mmol/l)	Normal (0-80.0)	eGFR >90.0 ml/min
0	0	128.554	2.68	non TDF regimen	32.8569	female	0	No	None	23.5883	Normal (15.5 to 24.9)	104	8.67077	8.67077	1	228	0- 350	-0.0766598	0	undetectable	less than 0.3	0	0.001	no	52.24	1.69	>0.85	no	yes	2	1.01	0	5	0	0	0.001	450.88	2.58	0.95	3.46762	0	No	0	0	Stage 1&2	Stage 1&2	No (>0.85mmol/l)	Normal (0-80.0)	eGFR >90.0 ml/min
0	0	119.261	9.09	TDF regimen	48.3696	female	0	No	None	22.1453	Normal (15.5 to 24.9)	108	10.8665	10.8665	3	199	0- 350	0.227242	0	undetectable	less than 0.3	.1	0.009	no	47.12	15.29	>0.85	no	yes	2	1.025	0	6	0	.1	0.009	565.06	8.885	0.93	8.52248	0	Yes	0	0	Stage 3&4	Stage 3&4	No (>0.85mmol/l)	Normal (0-80.0)	eGFR >90.0 ml/min
0	0	133.523	3.8	non TDF regimen	40.3149	female	0	No	None	20.202	Normal (15.5 to 24.9)	100	9.4538	9.4538	2	422	>350	0.128679	313	undetectable	less than 0.3	0	0.001	no	39.7	4.5	>0.85	no	no	2	1.02	0	5	0	0	0.001	491.598	3.015	1.35	3.48246	0	No	0	0	Stage 1&2	Stage 1&2	No (>0.85mmol/l)	Normal (0-80.0)	eGFR >90.0 ml/min
0	0	139.376	2.9	TDF regimen	37.3169	female	0	No	None	26.8923	Overweight (>25.0)	102	0.522929	0.522929	1	679	>350	0.0903491	0	undetectable	less than 0.3	0	0.013	no	37.15	3.21	>0.85	no	no	2	1.02	0	5	0	0	0.013	27.1923	2.85	1.32	3.11524	0	Yes	0	0	Stage 1&2	Stage 1&2	No (>0.85mmol/l)	Normal (0-80.0)	eGFR >90.0 ml/min
0	0	107.335	18.44	non TDF regimen	63.2471	male	1	No	Yes	22.3094	Normal (15.5 to 24.9)	139	11.4196	11.4196	1	469	>350	0.418891	0	undetectable	less than 0.3	.1	0.006	no	52.42	25.49	<0.85	no	yes	2	1.03	0	5	0	.1	0.006	593.818	18.21	0.74	9.79206	0	No	1	0	Stage 1&2	Stage 1&2	Yes (<0.85mmol/l)	Normal (0-80.0)	eGFR >90.0 ml/min
0	0	114.656	5.2	non TDF regimen	41.3196	female	0	No	None	23.9361	Normal (15.5 to 24.9)	93	7.05818	7.05818	4	250	0- 350	0.219028	0	undetectable	more than 0.3	0	0.006	no	61.74	6.33	>0.85	no	yes	2	1.01	0	5	0	0	0.006	367.025	5.065	1.36	5.52622	0	No	0	0	Stage 3&4	Stage 3&4	No (>0.85mmol/l)	Normal (0-80.0)	eGFR >90.0 ml/min
0	1	147.139	5.91	TDF regimen	20.0548	male	0	No	None	19.5918	Normal (15.5 to 24.9)	135	9.52225	9.52225	3	610	>350	0.303901	52408	Detectable	more than 0.3	.3	0.073	yes	50.91	15.24	>0.85	no	yes	2	1.025	0	6	0	.3	0.073	495.157	4.985	1.28	10.2563	0	Yes	1	0	Stage 3&4	Stage 3&4	No (>0.85mmol/l)	Normal (0-80.0)	eGFR >90.0 ml/min
0	0	144.11	11.28	non TDF regimen	18.1739	female	0	No	None	18.902	Normal (15.5 to 24.9)	96	10.9405	10.9405	3	1045	>350	0.383299	0	undetectable	less than 0.3	.1	0.006	no	50.51	4.42	>0.85	no	no	2	1.03	0	6	0	.1	0.006	568.904	11.125	0.97	2.04042	0	No	0	0	Stage 3&4	Stage 3&4	No (>0.85mmol/l)	Normal (0-80.0)	eGFR >90.0 ml/min
0	0	151.401	28.41	non TDF regimen	17.9192	female	0	No	None	22.8624	Normal (15.5 to 24.9)	110	10.7296	10.7296	2	939	>350	0.366872	399	undetectable	less than 0.3	0	0.001	no	43.71	12.5	>0.85	no	yes	2	1.03	0	5	0	0	0.001	557.941	27.87	1.29	1.49084	0	No	0	0	Stage 1&2	Stage 1&2	No (>0.85mmol/l)	Normal (0-80.0)	eGFR >90.0 ml/min
0	1	142.087	23.54	TDF regimen	22.7844	male	0	No	None	15.0356	underweight (<18.5)	93	6.99795	6.99795	3	387	>350	0.208077	718486	Detectable	more than 0.3	109	4.702	yes	52.9	6.4	>0.85	no	yes	2	1.025	0	6	0	109	4.702	363.893	23.36	1.33	1.08138	0	Yes	1	0	Stage 3&4	Stage 3&4	No (>0.85mmol/l)	Normal (0-80.0)	eGFR >90.0 ml/min
0	0	142.177	3.91	non TDF regimen	18.9596	female	0	No	None	18.026	underweight (<18.5)	106	4.96646	4.96646	1	852	>350	0.169747	460	Detectable	less than 0.3	0	0.003	no	51.75	3.04	>0.85	no	no	2	1.01	0	5	0	0	0.003	258.256	3.76	1.35	2.98039	0	No	0	0	Stage 1&2	Stage 1&2	No (>0.85mmol/l)	Normal (0-80.0)	eGFR >90.0 ml/min
0	0	135.952	4.4	TDF regimen	33.0595	female	0	No	None	28.3987	Overweight (>25.0)	114	0.522929	0.522929	1	156	0- 350		0	undetectable	less than 0.3	0	0.001	no	43.88	1.98	>0.85	no	no	2	1.025	2	5	0	0	0.001	27.1923	4.245	1.16	1.70224	0	Yes	0	0	Stage 1&2	Stage 1&2	No (>0.85mmol/l)	Normal (0-80.0)	eGFR >90.0 ml/min
0	0	105.769	6.16	non TDF regimen	49.3196	male	0	No	None	21.7079	Normal (15.5 to 24.9)	130	7.41684	7.41684	3	536	>350	0.0793977	0	undetectable	less than 0.3	.1	0.023	no	68.93	2.14	<0.85	no	no	2	1.005	0	6	0	.1	0.023	385.676	5.925	0.83	2.88512	0	No	1	0	Stage 3&4	Stage 3&4	Yes (<0.85mmol/l)	Normal (0-80.0)	eGFR >90.0 ml/min
0	0	76.9105	16.81	TDF regimen	51.3183	female	0	No	None	25.9516	Overweight (>25.0)	166	8.01095	8.01095	1	228	0- 350	0	0	undetectable	less than 0.3	.2	0.015	no	75.82	20.67	>0.85	no	no	2	1.025	1	6	0	.2	0.015	416.569	16.48	1.25	7.45841	0	Yes	0	0	Stage 1&2	Stage 1&2	No (>0.85mmol/l)	Normal (0-80.0)	eGFR <90.0ml/min
0	0	120.583	3.5	TDF regimen	40.3477	female	0	No	None	25.0399	Overweight (>25.0)	129	2.85558	2.85558	2	183	0- 350	0.15332	0	undetectable	less than 0.3	.1	0.024	no	54.08	2.63	>0.85	no	yes	2	1.025	0	7	0	.1	0.024	148.49	4.26	0.96	4.23305	0	Yes	0	0	Stage 1&2	Stage 1&2	No (>0.85mmol/l)	Normal (0-80.0)	eGFR >90.0 ml/min
0	0	115.185	16.42	TDF regimen	41.2129	female	0	No	None	26.8544	Overweight (>25.0)	114	4.03833	4.03833	1	470	>350	1.01027	256	undetectable	less than 0.3	0	0.001	no	61.02	14.43	>0.85	no	yes	2	1.025	0	5	0	0	0.001	209.993	15.805	1.41	3.80317	0	Yes	0	0	Stage 1&2	Stage 1&2	No (>0.85mmol/l)	Normal (0-80.0)	eGFR >90.0 ml/min
0	0	109.053	4.56	TDF regimen	48.835	male	0	No	None	20.3816	Normal (15.5 to 24.9)	118	5.87543	5.87543	3	182	0- 350	0	0	undetectable	less than 0.3	.1	0.022	no	64.52	6.4	>0.85	no	no	2	1.02	0	6	0	.1	0.022	305.522	4.425	0.97	9.3355	0	Yes	1	0	Stage 3&4	Stage 3&4	No (>0.85mmol/l)	Normal (0-80.0)	eGFR >90.0 ml/min
0	0	109.456	2.35	TDF regimen	43.3402	male	0	No	None	21.9136	Normal (15.5 to 24.9)	117	5.67009	5.67009	2	385	>350	0.306639	40	undetectable	less than 0.3	0	0.001	no	70.24	1.01	>0.85	no	yes	2	1.005	0	5	0	0	0.001	294.845	2.26	0.93	3.24605	0	Yes	1	0	Stage 1&2	Stage 1&2	No (>0.85mmol/l)	Normal (0-80.0)	eGFR >90.0 ml/min
0	0	141.996	5.38	TDF regimen	22.8008	female	0	No	None	20.4467	Normal (15.5 to 24.9)	132	2.03422	2.03422	1	489	>350	0.0383299	0	undetectable	less than 0.3	0	0.001	no	47.86	1.88	>0.85	no	no	2	1.025	0	6	0	0	0.001	105.78	5.105	1.08	1.54855	0	Yes	0	0	Stage 1&2	Stage 1&2	No (>0.85mmol/l)	Normal (0-80.0)	eGFR >90.0 ml/min
0	0	145.079	15.94	TDF regimen	17.8919	female	0	No	None	25.7812	Overweight (>25.0)	102	3.24709	3.24709	1			0.440794	0	undetectable	less than 0.3	0	0.003	no	49.79	3.69	>0.85	no	no	2	1.025	0	6	0	0	0.003	168.849	15	1.26	0.914765	0	Yes	0	1	Stage 1&2	Stage 1&2	No (>0.85mmol/l)	Normal (0-80.0)	eGFR >90.0 ml/min
0	0	155.791	17.69	TDF regimen	19.6003	female	0	No	None	19.9481	Normal (15.5 to 24.9)	99	0.13963	0.13963	2	47	0- 350			undetectable	less than 0.3	.1	0.004	no	38.66	20.1	>0.85	no	no	2	1.03	0	5	0	.1	0.004	7.26078	17.1	1.63	2.6949	0	Yes	0	0	Stage 1&2	Stage 1&2	No (>0.85mmol/l)	Normal (0-80.0)	eGFR >90.0 ml/min
0	0	142.339	5.9	TDF regimen	19.3347	female	0	No	None	22.1893	Normal (15.5 to 24.9)	109	5.36893	5.36893	1	142	0- 350	-0.164271	0	undetectable	less than 0.3	.1	0.012	no	51.16	8.22	>0.85	no	no	2	1.025	1	6	0	.1	0.012	279.184	5.815	1.23	5.79489	0	Yes	0	0	Stage 1&2	Stage 1&2	No (>0.85mmol/l)	Normal (0-80.0)	eGFR >90.0 ml/min
0	0	151.234	3.98	TDF regimen	20.9719	female	0	No	None	17.1563	underweight (<18.5)	107	6.28611	6.28611	2	407	>350	0.15332	0	undetectable	less than 0.3	0	0.008	no	41.09	1.16	>0.85	no	no	2	1.01	0	6	0	0	0.008	326.878	3.9	1.23	0.973657	0	Yes	0	0	Stage 1&2	Stage 1&2	No (>0.85mmol/l)	Normal (0-80.0)	eGFR >90.0 ml/min
0	0	123.614	10.26	non TDF regimen	20.7611	male	0	No	None	23.3556	Normal (15.5 to 24.9)	112	10.8939	10.8939	3	1054	>350	0.312115	1694	Detectable	less than 0.3	0	0.004	no	76.85	11.56	>0.85	no	no	2	1.025	0	5	0	0	0.004	566.483	10.055	1.41	6.14095	0	No	1	0	Stage 3&4	Stage 3&4	No (>0.85mmol/l)	Normal (0-80.0)	eGFR >90.0 ml/min
0	0	101.272	6.67	TDF regimen	27.373	female	0	No	None	25.3444	Overweight (>25.0)	105	8.6078	8.6078	2	197	0- 350	0	0	undetectable	less than 0.3	.2	0.035	no	69.4	4.3	<0.85	no	no	2	1.005	0	6	0	.2	0.035	447.606	6.605	0.77	5.81047	0	Yes	0	0	Stage 1&2	Stage 1&2	Yes (<0.85mmol/l)	Normal (0-80.0)	eGFR >90.0 ml/min
0	0	108.513	2.74	non TDF regimen	51.4278	female	1	No	Yes	22.6757	Normal (15.5 to 24.9)	123	7.57016	7.57016	3	200	0- 350	0.996578	207	undetectable	less than 0.3	0	0.01	no	58.82	2.61	>0.85	no	yes	2	1.005	0	5	0	0	0.01	393.648	2.585	0.95	5.89782	0	No	0	0	Stage 3&4	Stage 3&4	No (>0.85mmol/l)	Normal (0-80.0)	eGFR >90.0 ml/min
0	0	122.99	5.39	non TDF regimen	38.6119	female	0	No	None	25.6544	Overweight (>25.0)	98	8.76112	8.76112	1	282	0- 350	0.766598	0	undetectable	less than 0.3	0	0.007	no	52.85	9.76	>0.85	no	no	2	1.005	0	7	0	0	0.007	455.578	5.365	1.06	9.02818	0	No	0	0	Stage 1&2	Stage 1&2	No (>0.85mmol/l)	Normal (0-80.0)	eGFR >90.0 ml/min
0	0	104.603	2.6	non TDF regimen	40.3504	female	0	No	None	19.1001	Normal (15.5 to 24.9)	104	11.0746	11.0746	1	560	>350	0	0	undetectable	less than 0.3	0	0.003	no	62.66	0.13	>0.85	no	no	2	1.01	0	5	0	0	0.003	575.88	2.525	1.01	0.310198	0	No	0	0	Stage 1&2	Stage 1&2	No (>0.85mmol/l)	Normal (0-80.0)	eGFR >90.0 ml/min
0	0	103.953	6.87	non TDF regimen	52.7693	male	0	No	None	20.7476	Normal (15.5 to 24.9)	123	7.21971	7.21971	4	387	>350		38	undetectable	less than 0.3	0	0.005	no	67.78	8.46	>0.85	no	no	2	1.025	0	5	0	0	0.005	375.425	6.79	1.01	8.26407	0	No	1	0	Stage 3&4	Stage 3&4	No (>0.85mmol/l)	Normal (0-80.0)	eGFR >90.0 ml/min
0	0	133.904	3.66	TDF regimen	20.3313	male	0	No	None	17.782	underweight (<18.5)	130	11.0554	11.0554	3	59	0- 350	0.281999	17741	Detectable	less than 0.3	0	0.009	no	63.73	0.73	>0.85	no	yes	2	1.01	0	5	0	0	0.009	574.883	3.58	1.14	1.11502	0	Yes	1	0	Stage 3&4	Stage 3&4	No (>0.85mmol/l)	Normal (0-80.0)	eGFR >90.0 ml/min
0	0	129.262	16.79	TDF regimen	18.037	male	0	No	None	18.8092	Normal (15.5 to 24.9)	121	10.9788	10.9788	2	547	>350	0.229979	1735	Detectable	more than 0.3	.4	0.025	no	72.22	10.27	>0.85	no	yes	2	1.01	0	7	0	.4	0.025	570.897	16.47	1.06	4.16746	0	Yes	1	0	Stage 1&2	Stage 1&2	No (>0.85mmol/l)	Normal (0-80.0)	eGFR >90.0 ml/min
0	0	163.181	6.19	non TDF regimen	18.2177	male	0	No	None	20.2848	Normal (15.5 to 24.9)	103	5.67556	5.67556	4	789	>350	0.186174	6493	Detectable	less than 0.3	.1	0.015	no	40.84	22.99	>0.85	no	no	2	1.005	0	7	0	.1	0.015	295.129	6.025	1.33	11.4047	0	No	1	0	Stage 3&4	Stage 3&4	No (>0.85mmol/l)	Normal (0-80.0)	eGFR >90.0 ml/min
0	0	132.408	13.4	TDF regimen	25.3525	male	0	No	None	19.9594	Normal (15.5 to 24.9)	100	11.039	11.039	3	578	>350	0	2371	Detectable	more than 0.3	.3	0.019	no	60.11	7.9	>0.85	no	no	2	1.025	0	6	0	.3	0.019	574.029	13.235	1.02	3.47431	0	Yes	1	0	Stage 3&4	Stage 3&4	No (>0.85mmol/l)	Normal (0-80.0)	eGFR >90.0 ml/min
0	0	158.09	11.95	non TDF regimen	21.4428	female	0	No	None	21.9363	Normal (15.5 to 24.9)	101	10.976	10.976	3	795	>350	1.04586	864	Detectable	less than 0.3	.1	0.011	no	35.55	4.37	>0.85	no	yes	2	1.025	3	6	0	.1	0.011	570.754	11.73	1.37	0.948926	0	No	0	0	Stage 3&4	Stage 3&4	No (>0.85mmol/l)	Normal (0-80.0)	eGFR >90.0 ml/min
0	0	120.458	7.95	non TDF regimen	39.7317	female	0	No	None	26.4855	Overweight (>25.0)	135	7.27995	7.27995	2	177	0- 350	0.0766598	0	undetectable	less than 0.3	.1	0.007	no	54.97	12.38	>0.85	no	no	2	1.02	0	5	0	.1	0.007	378.557	7.825	1.15	7.44357	0	No	0	0	Stage 1&2	Stage 1&2	No (>0.85mmol/l)	Normal (0-80.0)	eGFR >90.0 ml/min
0	0	108.703	7.5	non TDF regimen	47.5948	male	0	No	None	21.7994	Normal (15.5 to 24.9)	131	11.0418	11.0418	3	34	0- 350	0.843258	0	undetectable	less than 0.3	0	0.001	no	66.42	19.3	>0.85	no	no	2	1.02	0	5	0	0	0.001	574.171	7.345	1.28	13.3532	0	No	1	0	Stage 3&4	Stage 3&4	No (>0.85mmol/l)	Normal (0-80.0)	eGFR >90.0 ml/min
0	0	113.028	3.61	TDF regimen	42.1629	male	0	No	None	20.2812	Normal (15.5 to 24.9)	131	0.298426	0.298426	3			0.167009	0	undetectable	less than 0.3	0	0.001	no	66.28	3.26	>0.85	no	no	2	1.02	0	5	0	0	0.001	15.5181	3.505	1.13	5.29681	0	Yes	1	0	Stage 3&4	Stage 3&4	No (>0.85mmol/l)	Normal (0-80.0)	eGFR >90.0 ml/min
0	0	99.6309	5.59	non TDF regimen	52.449	male	0	No	None	21.7365	Normal (15.5 to 24.9)	127	9.44832	9.44832	3	126	0- 350	0.996578	51	undetectable	less than 0.3	0	0.007	no	75.57	6.46	>0.85	no	no	2	1.02	0	5	0	0	0.007	491.313	5.42	1.06	8.23881	0	No	1	0	Stage 3&4	Stage 3&4	No (>0.85mmol/l)	Normal (0-80.0)	eGFR >90.0 ml/min
0	0	124.493	12.37	TDF regimen	34.4066	female	0	No	None	17.0768	underweight (<18.5)	113	6.22861	6.22861	3	103	0- 350	0.996578	0	undetectable	less than 0.3	0	0.004	no	55.72	14.31	>0.85	no	no	2	1.025	0	5	0	0	0.004	323.888	12.165	0.93	6.93104	0	Yes	0	0	Stage 3&4	Stage 3&4	No (>0.85mmol/l)	Normal (0-80.0)	eGFR >90.0 ml/min
0	0	85.3993	4.17	TDF regimen	52.5366	female	0	No	None	21.6041	Normal (15.5 to 24.9)	126	5.30869	5.30869	1	251	0- 350	0.309377	2474	Detectable	more than 0.3	5.3	1.328	yes	69.04	6.49	>0.85	no	no	2	1.02	0	5	0	5.3	1.328	276.052	4.08	1.24	8.66538	0	Yes	0	0	Stage 1&2	Stage 1&2	No (>0.85mmol/l)	Normal (0-80.0)	eGFR <90.0ml/min
0	0	110.871	13.34	non TDF regimen	46.4641	female	0	No	None	29.7619	Overweight (>25.0)	125	11.2088	11.2088	3	329	0- 350	0.709103	0	undetectable	less than 0.3	0	0.001	no	61.26	4.54	>0.85	no	no	2	1.03	0	5	0	0	0.001	582.856	12.18	1.04	2.00467	0	No	0	0	Stage 3&4	Stage 3&4	No (>0.85mmol/l)	Normal (0-80.0)	eGFR >90.0 ml/min
0	0	83.2897	12.39	non TDF regimen	55.3539	male	0	No	None	24.7721	Normal (15.5 to 24.9)	139	6.86379	6.86379	1	185	0- 350	0.501027	0	undetectable	less than 0.3	0	0.001	no	89.15	16.28	>0.85	no	no	2	1.025	0	5	0	0	0.001	356.917	12.255	1.02	11.4843	0	No	1	0	Stage 1&2	Stage 1&2	No (>0.85mmol/l)	>Elevated(80.0)	eGFR <90.0ml/min
0	0	115.601	12.52	non TDF regimen	49.3552	male	0	No	None	19.052	Normal (15.5 to 24.9)	133	9.7358	9.7358	3	2	0- 350	0.19165	0	undetectable	more than 0.3	1.2	0.098	yes	55.49	47.79	>0.85	no	no	2	1.03	0	5	0	1.2	0.098	506.261	12.51	1.14	18.5799	0	No	1	0	Stage 3&4	Stage 3&4	No (>0.85mmol/l)	Normal (0-80.0)	eGFR >90.0 ml/min
0	0	71.2888	3.15	TDF regimen	59.3539	female	0	No	None	25.9259	Overweight (>25.0)	115	8.54757	8.54757	1	153	0- 350	0.227242	119	undetectable	less than 0.3	.1	0.042	no	77.05	1.67	>0.85	no	no	2	1.02	0	6	0	.1	0.042	444.474	3.07	0.94	4.34561	0	Yes	0	0	Stage 1&2	Stage 1&2	No (>0.85mmol/l)	Normal (0-80.0)	eGFR <90.0ml/min
0	0	120.538	3.4	non TDF regimen	47.3539	female	0	No	None	26.6728	Overweight (>25.0)	129	11.2115	11.2115	3	405	>350	0.303901	71	undetectable	less than 0.3	0	0.012	no	46.62	0.55	>0.85	no	no	2	1.01	0	6	0	0	0.012	582.998	3.25	1	0.754147	0	No	0	0	Stage 3&4	Stage 3&4	No (>0.85mmol/l)	Normal (0-80.0)	eGFR >90.0 ml/min
0	0	107.099	8.65	TDF regimen	55.3539	female	0	No	None	28.0102	Overweight (>25.0)	122	6.95688	6.95688	2	229	0- 350	0.0766598	0	undetectable	less than 0.3	0	0.001	no	56.29	2.96	>0.85	no	no	2	1.025	0	5	0	0	0.001	361.758	8.395	1.04	1.85214	0	Yes	0	0	Stage 1&2	Stage 1&2	No (>0.85mmol/l)	Normal (0-80.0)	eGFR >90.0 ml/min
0	0	118.141	9.18	TDF regimen	34.4093	male	0	No	None	20.8209	Normal (15.5 to 24.9)	106	3.09925	3.09925	1	388	>350	0	0	undetectable	less than 0.3	0	0.003	no	67.95	19.63	>0.85	no	no	2	1.025	0	5	0	0	0.003	161.161	9.07	1.02	14.2451	0	Yes	1	0	Stage 1&2	Stage 1&2	No (>0.85mmol/l)	Normal (0-80.0)	eGFR >90.0 ml/min
0	0	102.396	2.64	TDF regimen	57.358	female	1	No	Yes	27.852	Overweight (>25.0)	126	4.63518	4.63518	2	296	0- 350	0.996578	116	undetectable	more than 0.3	1.6	0.65	yes	61.82	3.13	>0.85	no	no	2	1.005	0	6	0	1.6	0.65	241.029	2.55	1.22	6.00772	0	Yes	0	0	Stage 1&2	Stage 1&2	No (>0.85mmol/l)	Normal (0-80.0)	eGFR >90.0 ml/min
0	0	118.537	1.5	non TDF regimen	41.4949	female	0	No	None	21.0962	Normal (15.5 to 24.9)	122	6.63107	6.63107	1	499	>350	1.07324	0	undetectable	less than 0.3	0	0.001	no	55.59	0.17	<0.85	no	no	2	1.005	0	5	0	0	0.001	344.816	1.425	0.74	0.851378	0	No	0	0	Stage 1&2	Stage 1&2	Yes (<0.85mmol/l)	Normal (0-80.0)	eGFR >90.0 ml/min
0	0	123.364	7.2	non TDF regimen	40.627	female	1	No	Yes	26.0262	Overweight (>25.0)	117	5.94387	5.94387	1	367	>350	0.862423	0	undetectable	less than 0.3	0	0.001	no	50.16	10.53	>0.85	no	yes	2	1.025	0	5	0	0	0.001	309.081	4.195	1.29	5.68674	0	No	0	0	Stage 1&2	Stage 1&2	No (>0.85mmol/l)	Normal (0-80.0)	eGFR >90.0 ml/min
0	0	105.43	17.19	non TDF regimen	38.7625	female	0	No	None	40.7455	Overweight (>25.0)	120	6.48049	6.48049	1	1059	>350	0.941821	0	undetectable	less than 0.3	.1	0.013	no	62.83	15.05	>0.85	no	yes	2	1.025	0	5	0	.1	0.013	336.986	11.89	1.21	4.54613	0	No	0	0	Stage 1&2	Stage 1&2	No (>0.85mmol/l)	Normal (0-80.0)	eGFR >90.0 ml/min
0	0	76.0958	1.39	non TDF regimen	48.3532	female	0	No	None	20.5049	Normal (15.5 to 24.9)	103	9.56879	9.56879	3	430	>350	0.0766598	14626	Detectable	less than 0.3	0	0.001	no	77.82	2.48	>0.85	no	no	2	1.02	0	6	0	0	0.001	497.577	9.295	1.11	12.5085	0	No	0	0	Stage 3&4	Stage 3&4	No (>0.85mmol/l)	Normal (0-80.0)	eGFR <90.0ml/min
0	0	108.416	14.07	non TDF regimen	47.3566	male	0	No	None	23.1206	Normal (15.5 to 24.9)	115	7.8412	7.8412	3	116	0- 350	0.462697	39	undetectable	less than 0.3	0	0.001	no	67.12	13.5	>0.85	no	no	2	1.025	0	5	0	0	0.001	407.743	13.835	1.33	4.84217	0	No	1	0	Stage 3&4	Stage 3&4	No (>0.85mmol/l)	Normal (0-80.0)	eGFR >90.0 ml/min
0	0	115.809	6.62	non TDF regimen	48.3559	male	0	No	None	20.6612	Normal (15.5 to 24.9)	125	11.2005	11.2005	3	418	>350	0.312115	2638	Detectable	less than 0.3	.1	0.011	no	56.2	8.25	>0.85	no	no	2	1.02	0	6	0	.1	0.011	582.428	6.52	1.06	6.60734	0	No	1	0	Stage 3&4	Stage 3&4	No (>0.85mmol/l)	Normal (0-80.0)	eGFR >90.0 ml/min
0	0	109.466	2.58	TDF regimen	32.3559	male	0	No	None	20.8209	Normal (15.5 to 24.9)	123	2.52977	2.52977	1	116	0- 350	0.328542	14901	Detectable	less than 0.3	.1	0.034	no	81.28	0.13	<0.85	no	no	2	1.005	0	8	0	.1	0.034	131.548	2.54	0.79	0.518418	0	Yes	1	0	Stage 1&2	Stage 1&2	Yes (<0.85mmol/l)	>Elevated(80.0)	eGFR >90.0 ml/min
0	0	70.8213	9.43	non TDF regimen	65.358	male	0	No	None	27.1809	Overweight (>25.0)	151	9.80424	9.80424	3	96	0- 350	0.996578	254	undetectable	less than 0.3	.1	0.009	no	96.19	2.16	>0.85	no	yes	2	1.01	0	8	0	.1	0.009	509.821	9.31	1.06	2.07858	0	No	1	0	Stage 3&4	Stage 3&4	No (>0.85mmol/l)	>Elevated(80.0)	eGFR <90.0ml/min
0	0	96.631	11.86	TDF regimen	41.358	male	0	No	None	24.2424	Normal (15.5 to 24.9)	116	1.6345	1.6345	3	50	0- 350	0.996578	485	Detectable	less than 0.3	0	0.001	no	85.52	13.35	>0.85	no	no	2	1.03	0	6	0	0	0.001	84.9938	11.625	1.01	9.5311	0	Yes	1	0	Stage 3&4	Stage 3&4	No (>0.85mmol/l)	>Elevated(80.0)	eGFR >90.0 ml/min
0	0	86.0187	14.4	TDF regimen	42.3573	female	0	No	None	25.4028	Overweight (>25.0)	116	3.20055	3.20055	2	225	0- 350	0.958248	0	undetectable	less than 0.3	.1	0.008	no	72.81	23.08	>0.85	no	no	2	1.02	0	5	0	.1	0.008	166.428	14.09	1.09	10.7063	0	Yes	0	0	Stage 1&2	Stage 1&2	No (>0.85mmol/l)	Normal (0-80.0)	eGFR <90.0ml/min
0	0	88.3582	13.89	non TDF regimen	52.616	male	0	No	None	19.9184	Normal (15.5 to 24.9)	128	10.0643	10.0643	4	209	0- 350	1.30322	0	undetectable	less than 0.3	0	0.001	no	86.26	14.05	>0.85	no	no	2	1.025	0	5	0	0	0.001	523.346	13.655	0.89	9.80378	0	No	1	0	Stage 3&4	Stage 3&4	No (>0.85mmol/l)	>Elevated(80.0)	eGFR <90.0ml/min
0	0	117.668	2.18	non TDF regimen	39.1923	male	1	No	Yes	20.5191	Normal (15.5 to 24.9)	139	6.84189	6.84189	3	858	>350	0.539357	416	Detectable	less than 0.3	.1	0.048	no	63.23	1.5	>0.85	no	no	2	1.005	0	8	0	.1	0.048	355.778	2.13	0.91	4.78098	0	No	1	0	Stage 3&4	Stage 3&4	No (>0.85mmol/l)	Normal (0-80.0)	eGFR >90.0 ml/min
0	0	109.792	3.07	non TDF regimen	64.3559	female	0	No	None	19.2277	Normal (15.5 to 24.9)	118	7.5154	7.5154	4	281	0- 350	0.996578	0	undetectable	less than 0.3	0	0.012	no	43.07	1.29	>0.85	no	no	2	1.02	0	7	0	0	0.012	390.801	2.825	1.1	1.64526	0	No	0	0	Stage 3&4	Stage 3&4	No (>0.85mmol/l)	Normal (0-80.0)	eGFR >90.0 ml/min
0	0	91.1205	10.61	non TDF regimen	44.3669	male	1	No	Yes	23.5294	Normal (15.5 to 24.9)	126	3.5373	3.5373	2			0.843258	0	undetectable	less than 0.3	0	0.005	no	88.22	5.37	>0.85	no	no	2	1.015	0	5	0	0	0.005	183.94	10.245	0.97	4.60314	0	No	1	0	Stage 1&2	Stage 1&2	No (>0.85mmol/l)	>Elevated(80.0)	eGFR >90.0 ml/min
0	0	85.9133	1.56	TDF regimen	59.3676	female	0	No	None	26.0375	Overweight (>25.0)	132	4.80219	4.80219	3	89	0- 350	1.30322	0	undetectable	less than 0.3	.1	0.06	yes	66.025	1.3	>0.85	no	no	2	1.01	1	6	0	.1	0.06	249.714	1.485	1.2	4.58507	0	Yes	0	0	Stage 3&4	Stage 3&4	No (>0.85mmol/l)	Normal (0-80.0)	eGFR <90.0ml/min
0	0	103.767	7.07	TDF regimen	49.3032	male	1	No	Yes	26.5779	Overweight (>25.0)	146	5.51403	5.51403	2	392	>350	1.18275	0	undetectable	less than 0.3	0	0.003	no	72.23	6.68	>0.85	no	no	2	1.015	0	6	0	0	0.003	286.73	6.86	1.24	5.50368	0	Yes	1	0	Stage 1&2	Stage 1&2	No (>0.85mmol/l)	Normal (0-80.0)	eGFR >90.0 ml/min
0	0	79.5609	9.37	TDF regimen	39.2279	female	1	No	Yes	30.0914	Overweight (>25.0)	150	11.1266	11.1266	4	273	0- 350	1.24298	0	undetectable	less than 0.3	0	0.001	no	79.09	8.29	>0.85	no	yes	2	1.02	0	5	0	0	0.001	578.585	8.57	0.93	7.52408	0	Yes	0	0	Stage 3&4	Stage 3&4	No (>0.85mmol/l)	Normal (0-80.0)	eGFR <90.0ml/min
0	0	113.202	9.29	TDF regimen	32.4107	male	0	No	None	22.7204	Normal (15.5 to 24.9)	125	0.651608	0.651608	1	301	0- 350	0.15332	80	undetectable	less than 0.3	.1	0.009	no	78.01	5.19	>0.85	no	no	2	1.015	0	7	0	.1	0.009	33.8836	9.185	0.98	4.44709	0	Yes	1	0	Stage 1&2	Stage 1&2	No (>0.85mmol/l)	Normal (0-80.0)	eGFR >90.0 ml/min
0	0	108.254	0.73	TDF regimen	58.4394	female	0	No	None	27.1111	Overweight (>25.0)	119	8.53936	8.53936	3	97	0- 350	0.862423	0	undetectable	less than 0.3	0	0.009	no	51.01	0.92	>0.85	no	yes	2	1	0	6	0	0	0.009	444.047	0.655	1.13	5.68908	0	Yes	0	0	Stage 3&4	Stage 3&4	No (>0.85mmol/l)	Normal (0-80.0)	eGFR >90.0 ml/min
0	0	108.417	8.34	non TDF regimen	55.3676	female	1	No	Yes	34.8899	Overweight (>25.0)	131	8.68172	8.68172	3	230	0- 350	9.27584	320	undetectable	less than 0.3	.1	0.012	no	54.22	12.27	<0.85	no	no	2	1.01	2	6	0	.1	0.012	451.45	8.27	0.82	9.72801	0	No	0	0	Stage 3&4	Stage 3&4	Yes (<0.85mmol/l)	Normal (0-80.0)	eGFR >90.0 ml/min
0	0	116.109	4.18	TDF regimen	37.3717	male	0	No	None	21.9363	Normal (15.5 to 24.9)	114	0.596851	0.596851	1	1010	>350	0.0766598	34	undetectable	less than 0.3	0	0.003	no	67.38	0.73	<0.85	no	no	2	1.01	0	6	0	0	0.003	31.0363	4.11	0.82	1.43504	0	Yes	1	0	Stage 1&2	Stage 1&2	Yes (<0.85mmol/l)	Normal (0-80.0)	eGFR >90.0 ml/min
0	0	132.707	3.81	TDF regimen	37.3717	female	0	No	None	29.0487	Overweight (>25.0)	109	4.52567	4.52567	2	361	>350	0.933607	0	undetectable	less than 0.3	0		no	43.07	2.43	>0.85	no	yes				7	0			235.335	3.81	1.23	2.23332	0	Yes	0	0	Stage 1&2	Stage 1&2	No (>0.85mmol/l)	Normal (0-80.0)	eGFR >90.0 ml/min
0	0	72.4675	1.95	non TDF regimen	52.3696	female	0	No	None	30.863	Overweight (>25.0)	105	6.3436	6.3436	1	279	0- 350	0.843258	0	undetectable	less than 0.3	0	0.008	no	79.16	3.66	>0.85	no	yes	2	1.005	0	7	0	0	0.008	329.867	2.88	1.3	11.429	0	No	0	0	Stage 1&2	Stage 1&2	No (>0.85mmol/l)	Normal (0-80.0)	eGFR <90.0ml/min
0	0	117.633	14.56	TDF regimen	48.3696	female	0	No	None	29.3724	Overweight (>25.0)	117	9.33333	9.33333	3	170	0- 350	0	0	undetectable	less than 0.3	0	0.003	no	49.13	25.01	>0.85	no	yes	2	1.025	3	5	0	0	0.003	485.333	8.19	1.61	5.24171	0	Yes	0	0	Stage 3&4	Stage 3&4	No (>0.85mmol/l)	Normal (0-80.0)	eGFR >90.0 ml/min
0	0	87.4111	14.52	non TDF regimen	49.3717	female	0	No	None	25	Overweight (>25.0)	126	11.0609	11.0609	4	297	0- 350	0.0766598	27	undetectable	less than 0.3	0	0.001	no	68.98	5.77	>0.85	no	no	2	1.01	2	6	0	0	0.001	575.168	14.275	1.32	2.07663	0	No	0	0	Stage 3&4	Stage 3&4	No (>0.85mmol/l)	Normal (0-80.0)	eGFR <90.0ml/min
0	0	88.5106	9.71	non TDF regimen	38.1739	female	0	No	None	26.5625	Overweight (>25.0)	100	6.33812	6.33812	1	546	>350	0.462697	0	undetectable	less than 0.3	.1	0.004	no	72.86	11.71	>0.85	no	yes	1	1.02	0	5	0	.1	0.004	329.582	12.885	1.16	7.57476	0	No	0	0	Stage 1&2	Stage 1&2	No (>0.85mmol/l)	Normal (0-80.0)	eGFR <90.0ml/min
0	0	116.052	21.16	non TDF regimen	40.8569	female	0	No	None	24.3865	Normal (15.5 to 24.9)	102	8.27652	8.27652	2	154	0- 350	0.421629	0	undetectable	more than 0.3	0	0.001	no	60.1	27.55	>0.85	no	no	2	1.025	3	6	0	0	0.001	430.379	15.225	0.98	7.98462	0	No	0	0	Stage 1&2	Stage 1&2	No (>0.85mmol/l)	Normal (0-80.0)	eGFR >90.0 ml/min
0	0	90.2906	7.14	TDF regimen	42.9706	female	0	No	None	23.0954	Normal (15.5 to 24.9)	111	11.1732	11.1732	3	297	0- 350	0.0766598	0	undetectable	more than 0.3	.3	0.048	no	69.7	7.28	>0.85	no	no	2	1.005	0	8	0	.3	0.048	581.005	7.06	0.91	7.80952	0	Yes	0	0	Stage 3&4	Stage 3&4	No (>0.85mmol/l)	Normal (0-80.0)	eGFR >90.0 ml/min
0	0	109.562	2.63	non TDF regimen	46.8008	male	0	No	None	20.0796	Normal (15.5 to 24.9)	121	8.8104	8.8104	3	341	0- 350	0	0	undetectable	less than 0.3	.1	0.006	no	66.05	18.42	>0.85	yes	no	2	1.015	0	5	0	.1	0.006	458.141	5.905	1.27	36.4253	0	No	1	0	Stage 3&4	Stage 3&4	No (>0.85mmol/l)	Normal (0-80.0)	eGFR >90.0 ml/min
0	0	98.8634	5.2	non TDF regimen	47.3703	female	0	No	None	23.2434	Normal (15.5 to 24.9)	108	11.1759	11.1759	1	277	0- 350	0.0766598	43	undetectable	less than 0.3	0	0.01	no	63.03	9.04	>0.85	no	no	2	1.01	0	6	0	0	0.01	581.147	5.11	1.25	8.76602	0	No	0	0	Stage 1&2	Stage 1&2	No (>0.85mmol/l)	Normal (0-80.0)	eGFR >90.0 ml/min
0	0	120.873	2.2	non TDF regimen	40.9418	female	0	No	None	22.4813	Normal (15.5 to 24.9)	142	7.55099	7.55099	3	220	0- 350	0.843258	0	undetectable	less than 0.3	0	0.005	no	53.01	0.58	>0.85	no	yes	2	1.005	0	6	0	0	0.005	392.652	2.09	0.86	1.62504	0	No	0	0	Stage 3&4	Stage 3&4	No (>0.85mmol/l)	Normal (0-80.0)	eGFR >90.0 ml/min
0	0	106.182	8.59	non TDF regimen	46.976	male	0	No	None	18.4013	underweight (<18.5)	119	7.35661	7.35661	4	217	0- 350	1.00205	0	undetectable	less than 0.3	0	0.001	no	71.07	13.91	>0.85	no	yes	2	1.015	0	5	0	0	0.001	382.543	7.665	1.17	9.83636	0	No	1	0	Stage 3&4	Stage 3&4	No (>0.85mmol/l)	Normal (0-80.0)	eGFR >90.0 ml/min
0	0	110.46	2.63	non TDF regimen	47.0609	female	0	No	None	27.7008	Overweight (>25.0)	192	11.0062	11.0062	3	213	0- 350	0.804928	0	undetectable	less than 0.3	0	0.012	no	61.17	3.56	>0.85	no	no	2	1.005	0	7	0	0	0.012	572.32	2.325	0.95	8.71584	0	No	0	0	Stage 3&4	Stage 3&4	No (>0.85mmol/l)	Normal (0-80.0)	eGFR >90.0 ml/min
0	0	86.2312	14.56	TDF regimen	45.3717	male	0	No	None	20.3074	Normal (15.5 to 24.9)	109	3.48255	3.48255	1	107	0- 350	0.594114	0	undetectable	less than 0.3	0	0.001	no	91.8	8.65	>0.85	no	no	2	1.015	0	5	0	0	0.001	181.092	13.1	1.22	4.47031	0	Yes	1	0	Stage 1&2	Stage 1&2	No (>0.85mmol/l)	>Elevated(80.0)	eGFR <90.0ml/min
0	0	104.064	6.73	non TDF regimen	47.4251	male	0	No	None	28.0277	Overweight (>25.0)	132	9.82341	9.82341	1	219	0- 350	0.224504	288	undetectable	less than 0.3	0	0.003	no	74.07	13.98	>0.85	no	no	2	1.01	0	6	0	0	0.003	510.817	6.53	1.51	10.1896	0	No	1	0	Stage 1&2	Stage 1&2	No (>0.85mmol/l)	Normal (0-80.0)	eGFR >90.0 ml/min
0	1	73.8282	1.41	non TDF regimen	38.3436	female	0	No	None	29.8997	Overweight (>25.0)	105	5.44011	5.44011	1	361	>350	0.0766598	106	undetectable	less than 0.3	.1	0.092	yes	84.57	0.14	>0.85	no	yes	2	1	0	6	0	.1	0.092	282.886	1.365	1	0.839702	0	No	0	0	Stage 1&2	Stage 1&2	No (>0.85mmol/l)	>Elevated(80.0)	eGFR <90.0ml/min
0	0	109.668	4.08	non TDF regimen	42.0972	male	0	No	None	20.5191	Normal (15.5 to 24.9)	104	6.05886	6.05886	1	263	0- 350	0.0793977	0	undetectable	less than 0.3	.1	0.023	no	71.41	2.15	>0.85	no	no	2	1.01	0	8	0	.1	0.023	315.061	3.88	0.88	4.27617	0	No	1	1	Stage 1&2	Stage 1&2	No (>0.85mmol/l)	Normal (0-80.0)	eGFR >90.0 ml/min
0	0	90.9285	7.71	TDF regimen	42.0151	male	0	No	None	20.5191	Normal (15.5 to 24.9)	107	1.60986	1.60986	2	14	0- 350	0	0	undetectable	less than 0.3	0	0.002	no	89.59	5	<0.85	no	no	2	1.005	0	5	0	0	0.002	83.7125	7.36	0.76	7.64472	0	Yes	1	1	Stage 1&2	Stage 1&2	Yes (<0.85mmol/l)	>Elevated(80.0)	eGFR >90.0 ml/min
0	0	109.055	4.18	non TDF regimen	53.3744	male	0	No	None	21.9138	Normal (15.5 to 24.9)	110	11.2279	11.2279	3	118	0- 350	0.0766598	1247	Detectable	less than 0.3	0	0.009	no	59.7	9.29	>0.85	no	yes	2	1.01	3	7	0	0	0.009	583.852	3.91	1.22	10.8756	0	No	1	1	Stage 3&4	Stage 3&4	No (>0.85mmol/l)	Normal (0-80.0)	eGFR >90.0 ml/min
0	0	109.981	6.8	TDF regimen	50.3737	female	0	No	None	30.8463	Overweight (>25.0)	130	1.05407	1.05407	1	113	0- 350	0.0766598	0	undetectable	less than 0.3	0	0.001	no	57.75	8.01	>0.85	no	yes	2	1.01	0	7	0	0	0.001	54.8118	6.66	1.05	6.47868	0	Yes	0	0	Stage 1&2	Stage 1&2	No (>0.85mmol/l)	Normal (0-80.0)	eGFR >90.0 ml/min
0	0	97.0991	9.15	TDF regimen	44.3723	male	0	No	None	27.7177	Overweight (>25.0)	124	5.78782	5.78782	2	498	>350	0.232717	1359	Detectable	less than 0.3	.1	0.009	no	83.7	8.2	>0.85	no	yes	2	1.015	2	6	0	.1	0.009	300.966	8.755	1	7.50098	0	Yes	1	0	Stage 1&2	Stage 1&2	No (>0.85mmol/l)	>Elevated(80.0)	eGFR >90.0 ml/min
0	0	118.075	8.64	non TDF regimen	50.2313	male	0	No	None	19.0311	Normal (15.5 to 24.9)	132	11.1786	11.1786	3	182	0- 350	0.977413	0	undetectable	less than 0.3	0	0.006	no	51.92	11.67	>0.85	no	yes	2	1.005	0	7	0	0	0.006	581.29	8.455	1.07	6.55402	0	No	1	0	Stage 3&4	Stage 3&4	No (>0.85mmol/l)	Normal (0-80.0)	eGFR >90.0 ml/min
0	0	125.505	2.88	non TDF regimen	32.5941	female	0	No	None	16.4366	underweight (<18.5)	89	11.2115	11.2115	3	408	>350	0.112252	0	undetectable	less than 0.3	0	0.009	no	56.51	6.34	>0.85	no	yes	2	1.02	0	5	0	0	0.009	582.998	2.815	1.27	9.79531	0	No	0	0	Stage 3&4	Stage 3&4	No (>0.85mmol/l)	Normal (0-80.0)	eGFR >90.0 ml/min
0	0	107.507	3.58	TDF regimen	52.3723	female	0	No	None	23.3377	Normal (15.5 to 24.9)	117	1.95756	1.95756	2	303	0- 350	0.99384	0	undetectable	less than 0.3	0	0.003	no	59.3	7.68	>0.85	no	yes	2	1.005	2	5	0	0	0.003	101.793	3.47	1.31	9.71095	0	Yes	0	0	Stage 1&2	Stage 1&2	No (>0.85mmol/l)	Normal (0-80.0)	eGFR >90.0 ml/min
0	0	116.836	18.06	TDF regimen	28.3723	male	0	No	None	23.1834	Normal (15.5 to 24.9)	127	1.80424	1.80424	4	381	>350	0.11499	0	undetectable	less than 0.3	0	0.001	no	77.4	20.79	>0.85	no	no	2	1.015	0	6	0	0	0.001	93.8207	15.89	1.44	6.1875	0	Yes	1	0	Stage 3&4	Stage 3&4	No (>0.85mmol/l)	Normal (0-80.0)	eGFR >90.0 ml/min
0	0	81.5836	3.1	TDF regimen	65.3744	male	0	No	None	22.3958	Normal (15.5 to 24.9)	157	0.347707	0.347707	1	452	>350	-0.150582	142560	Detectable	less than 0.3	.1	0.02	no	85.56	1.7	<0.85	no	yes	2	1.02	0	5	0	.1	0.02	18.0808	3.02	0.8	5.865	0	Yes	1	0	Stage 1&2	Stage 1&2	Yes (<0.85mmol/l)	>Elevated(80.0)	eGFR <90.0ml/min
0	0	120.91	4.87	non TDF regimen	44.0219	female	1	No	Yes	24.0055	Normal (15.5 to 24.9)	149	10.8118	10.8118	1	354	>350	0	0	undetectable	less than 0.3	.1	0.013	no	49.59	6.06	>0.85	no	no	2	1.025	3	5	0	.1	0.013	562.212	4.81	1.27	4.85886	0	No	0	0	Stage 1&2	Stage 1&2	No (>0.85mmol/l)	Normal (0-80.0)	eGFR >90.0 ml/min
0	0	109.042	10.72	non TDF regimen	40.5996	male	0	No	None	21.4692	Normal (15.5 to 24.9)	129	0.99384	0.99384	3	435	>350	0.561259	0	undetectable	less than 0.3	.2	0.02	no	74.29	14.82	>0.85	no	no	2	1.015	0	5	0	.2	0.02	51.6797	10.435	1.22	8.41829	0	No	1	0	Stage 3&4	Stage 3&4	No (>0.85mmol/l)	Normal (0-80.0)	eGFR >90.0 ml/min
0	0	84.7881	13.68	TDF regimen	49.9576	female	0	No	None	27.1809	Overweight (>25.0)	129	7.35934	7.35934	2	353	>350	1.25941	0	undetectable	less than 0.3	.1	0.011	no	70.5	21.11	>0.85	no	no	2	1.01	3	6	0	.1	0.011	382.686	13.45	1.57	6.92934	0	Yes	0	0	Stage 1&2	Stage 1&2	No (>0.85mmol/l)	Normal (0-80.0)	eGFR <90.0ml/min
0	0	72.3067	4.77	non TDF regimen	54.3901	female	0	No	None	22.9481	Normal (15.5 to 24.9)	115	11.2142	11.2142	3	284	0- 350	0.249144	267	undetectable	less than 0.3	0	0.001	no	78.38	2.86	<0.85	no	yes	2	1.01	0	5	0	0	0.001	583.14	4.565	0.77	6.10326	0	No	0	0	Stage 3&4	Stage 3&4	Yes (<0.85mmol/l)	Normal (0-80.0)	eGFR <90.0ml/min
0	0	126.995	19.64	TDF regimen	47.2498	female	0	No	None	32.7449	Overweight (>25.0)	104	1.40178	1.40178	3	545	>350	0.922656	76	undetectable	less than 0.3	0	0.001	no	39.87	20.59	>0.85	no	yes	2	1.02	0	5	0	0	0.001	72.8925	19.34	1.31	3.19073	0	Yes	0	0	Stage 3&4	Stage 3&4	No (>0.85mmol/l)	Normal (0-80.0)	eGFR >90.0 ml/min
0	0	91.4705	8.88	TDF regimen	29.4292	female	0	No	None	26.7094	Overweight (>25.0)	116	10.0397	10.0397	1	536	>350	0.999316	0	undetectable	less than 0.3	.1	0.008	no	74.6	6.26	>0.85	no	no	2	1.005	0	5	0	.1	0.008	522.064	8.845	1.21	4.34625	0	Yes	0	0	Stage 1&2	Stage 1&2	No (>0.85mmol/l)	Normal (0-80.0)	eGFR >90.0 ml/min
0	0	86.4096	9.93	non TDF regimen	35.833	female	0	No	None	19.433	Normal (15.5 to 24.9)	121	6.76797	6.76797	1	244	0- 350	0	0	undetectable	less than 0.3	.1	0.007	no	75.34	6.51	>0.85	no	yes	2	1.01	0	8	0	.1	0.007	351.934	9.62	1.02	4.84236	0	No	0	0	Stage 1&2	Stage 1&2	No (>0.85mmol/l)	Normal (0-80.0)	eGFR <90.0ml/min
0	0	91.6406	10.92	TDF regimen	53.3771	female	0	No	None	22.3081	Normal (15.5 to 24.9)	121	3.14853	3.14853	3			0	56	undetectable	more than 0.3	1.3	0.119	yes	64.81	20.4	>0.85	no	no	2	1.02	0	5	0	1.3	0.119	163.723	10.945	1.27	9.53336	0	Yes	0	0	Stage 3&4	Stage 3&4	No (>0.85mmol/l)	Normal (0-80.0)	eGFR >90.0 ml/min
0	0	109.846	13.73	non TDF regimen	42.3765	male	0	No	None	22.9421	Normal (15.5 to 24.9)	106	9.68652	9.68652	1	715	>350	1.03491	246	undetectable	more than 0.3	.1	0.004	no	70.79	13.35	>0.85	no	yes	2	1.01	3	6	0	.1	0.004	503.699	13.7	1.17	5.88297	0	No	1	0	Stage 1&2	Stage 1&2	No (>0.85mmol/l)	Normal (0-80.0)	eGFR >90.0 ml/min
0	0	81.1893	2.39	non TDF regimen	48.3751	female	0	No	None	23.8751	Normal (15.5 to 24.9)	125	10.9049	10.9049	1	193	0- 350	10.8446	0	undetectable	less than 0.3	0	0.001	no	73.75	2.14	>0.85	no	no	2	1.015	0	5	0	0	0.001	567.053	2.275	1.14	5.79259	0	No	0	0	Stage 1&2	Stage 1&2	No (>0.85mmol/l)	Normal (0-80.0)	eGFR <90.0ml/min
0	0	90.6257	1.95	TDF regimen	43.3758	male	0	No	None	25.5354	Overweight (>25.0)	118	7.70431	7.70431	1	103	0- 350	0	138	undetectable	less than 0.3	0	0.001	no	89.13	2.9	>0.85	no	yes	2	1.005	0	5	0	0	0.001	400.624	1.87	1.31	10.1185	0	Yes	1	0	Stage 1&2	Stage 1&2	No (>0.85mmol/l)	>Elevated(80.0)	eGFR >90.0 ml/min
0	1	84.1629	6.48	TDF regimen	56.3778	male	0	No	None	26.2336	Overweight (>25.0)	137	5.20465	5.20465	2	225	0- 350	1.01574	0	undetectable	more than 0.3	5	0.792	yes	87.86	8.96	>0.85	no	yes	2	1.005	0	7	0	5	0.792	270.642	6.41	1.23	9.87686	0	Yes	1	0	Stage 1&2	Stage 1&2	No (>0.85mmol/l)	>Elevated(80.0)	eGFR <90.0ml/min
0	0	99.4183	3.41	non TDF regimen	42.7926	female	0	No	None	26.6728	Overweight (>25.0)	127	7.00068	7.00068	1	456	>350	0.11499	7228	Detectable	less than 0.3	.1	0.019	no	64.43	3.57	>0.85	no	yes	2	1.02	0	8	0	.1	0.019	364.036	3.195	0.99	6.81345	0	No	0	0	Stage 1&2	Stage 1&2	No (>0.85mmol/l)	Normal (0-80.0)	eGFR >90.0 ml/min
0	1	80.4507	11.87	TDF regimen	58.3874	female	0	No	None	18.7305	Normal (15.5 to 24.9)	102	1.69747	1.69747	3			0.780287	0	undetectable	more than 0.3	17.5	14.4	yes	70.11	29.13	<0.85	yes	yes	2	1.026	1	6	0	17.5	14.4	88.2683	11.615	0.8	21.507	0	Yes	0	0	Stage 3&4	Stage 3&4	Yes (<0.85mmol/l)	Normal (0-80.0)	eGFR <90.0ml/min
0	0	99.7542	14.67	TDF regimen	45.963	male	0	No	None	29.3947	Overweight (>25.0)	133	4.62149	4.62149	1	550	>350	1.01574	72	undetectable	less than 0.3	0	0.001	no	81.1	4.56	>0.85	no	yes	2	1.02	0	5	0	0	0.001	240.318	14.46	0.9	2.801	0	Yes	1	0	Stage 1&2	Stage 1&2	No (>0.85mmol/l)	>Elevated(80.0)	eGFR >90.0 ml/min
0	0	104.965	10.04	TDF regimen	62.0397	female	1	No	Yes	18.2947	underweight (<18.5)	103	11.0992	11.0992	4	707	>350	0.999316	0	undetectable	more than 0.3	.3	0.032	no	51.88	16.49	>0.85	no	no	2	1.02	3	5	0	.3	0.032	577.161	9.875	1.26	6.76264	0	Yes	0	0	Stage 3&4	Stage 3&4	No (>0.85mmol/l)	Normal (0-80.0)	eGFR >90.0 ml/min
0	0	98.872	4.03	non TDF regimen	57.3771	male	0	No	None	20.8209	Normal (15.5 to 24.9)	109	5.3525	5.3525	1	54	0- 350	1.00205	0	undetectable	less than 0.3	.1	0.014	no	70.77	4.31	>0.85	no	no	2	1.005	0	7	0	.1	0.014	278.33	4.015	1.26	6.00691	0	No	1	0	Stage 1&2	Stage 1&2	No (>0.85mmol/l)	Normal (0-80.0)	eGFR >90.0 ml/min
0	0	110.251	8.69	non TDF regimen	43.8193	male	0	No	None	15.9597	underweight (<18.5)	99	11.1732	11.1732	3	124	0- 350	0.306639	2024	Detectable	less than 0.3	.1	0.009	no	68.45	4.5	>0.85	no	no	2	1.01	0	6	0	.1	0.009	581.005	8.4	1.24	2.85854	0	No	1	0	Stage 3&4	Stage 3&4	No (>0.85mmol/l)	Normal (0-80.0)	eGFR >90.0 ml/min
0	0	123.216	8.86	non TDF regimen	44.386	female	0	No	None	32.8731	Overweight (>25.0)	120	6.89391	6.89391	2	275	0- 350	0.533881	0	undetectable	less than 0.3	0	0.004	no	46.46	12.97	>0.85	no	yes	2	1.015	0	5	0	0	0.004	358.483	8.415	0.98	6.94	0	No	0	0	Stage 1&2	Stage 1&2	No (>0.85mmol/l)	Normal (0-80.0)	eGFR >90.0 ml/min
0	0	69.258	16.53	non TDF regimen	50.8939	female	0	No	None	26.6728	Overweight (>25.0)	103	5.9603	5.9603	1	232	0- 350	0.862423	169	undetectable	less than 0.3	.2	0.011	no	82.89	0.45	>0.85	no	yes	2	1.01	0	8	0	.2	0.011	309.936	15.645	1.07	0.210891	0	No	0	0	Stage 1&2	Stage 1&2	No (>0.85mmol/l)	>Elevated(80.0)	eGFR <90.0ml/min
0	0	113.921	0.69	TDF regimen	45.3881	female	0	No	None	12.3274	underweight (<18.5)	128	0.818617	0.818617	3			0.0766598	0	undetectable	less than 0.3	0	0.003	no	57.72	0.35	>0.85	no	yes	2	1.005	3	7	0	0	0.003	42.5681	1.945	0.93	3.1482	0	Yes	0	0	Stage 3&4	Stage 3&4	No (>0.85mmol/l)	Normal (0-80.0)	eGFR >90.0 ml/min
0	0	104.047	13.5	non TDF regimen	50.8802	male	0	No	None	19.2672	Normal (15.5 to 24.9)	103	11.1896	11.1896	3	179	0- 350	0	0	undetectable	less than 0.3	0	0.001	no	69.85	17.48	<0.85	yes	no	2	1.03	0	5	0	0	0.001	581.859	12.885	0.75	12.059	0	No	1	0	Stage 3&4	Stage 3&4	Yes (<0.85mmol/l)	Normal (0-80.0)	eGFR >90.0 ml/min
0	0	111.578	4.86	non TDF regimen	56.6817	female	0	No	None	35.3212	Overweight (>25.0)	142	11.1923	11.1923	3	232	0- 350	0.780287	0	undetectable	less than 0.3	0	0.009	no	48.31	11.93	>0.85	no	yes	2	1.015	2	6	0	0	0.009	582.001	4.63	1.27	9.33765	0	No	0	0	Stage 3&4	Stage 3&4	No (>0.85mmol/l)	Normal (0-80.0)	eGFR >90.0 ml/min
0	1	123.744	3.57	TDF regimen	43.0281	female	0	No	None	33.2265	Overweight (>25.0)	138	0.785763	0.785763	1	78	0- 350	0.229979	0	undetectable	less than 0.3	.1	0.225	yes	47.21	0.51	<0.85	no	yes	2	1.01	0	6	0	.1	0.225	40.8597	2.09	0.8	0.843036	0	Yes	0	0	Stage 1&2	Stage 1&2	Yes (<0.85mmol/l)	Normal (0-80.0)	eGFR >90.0 ml/min
0	0	126.03	6	TDF regimen	34.9596	female	0	No	None	17.2584	underweight (<18.5)	115	5.03491	5.03491	4	120	0- 350	0.109514	0	undetectable	less than 0.3	0	0.001	no	53.05	2.29	>0.85	no	no	2	1.02	0	6	0	0	0.001	261.815	5.68	1.34	1.511	0	Yes	0	0	Stage 3&4	Stage 3&4	No (>0.85mmol/l)	Normal (0-80.0)	eGFR >90.0 ml/min
0	1	131.888	9.06	non TDF regimen	29.8535	female	0	No	None	20.3244	Normal (15.5 to 24.9)	103	1.49213	1.49213	3	311	0- 350	0.996578	0	undetectable	more than 0.3	2.7	0.328	yes	51.53	19.33	>0.85	no	yes	2	1.025	2	6	0	2.7	0.328	77.5907	8.61	1.25	8.79536	0	No	0	0	Stage 3&4	Stage 3&4	No (>0.85mmol/l)	Normal (0-80.0)	eGFR >90.0 ml/min
0	0	78.4677	3.04	TDF regimen	41.3936	female	0	No	None	25.9516	Overweight (>25.0)	94	8.58316	8.58316	3	440	>350	0.933607	0	undetectable	less than 0.3	0	0.005	no	79	1.09	>0.85	no	yes	2	1.025	0	5	0	0	0.005	446.324	2.855	0.92	3.07888	0	Yes	0	0	Stage 3&4	Stage 3&4	No (>0.85mmol/l)	Normal (0-80.0)	eGFR <90.0ml/min
0	0	91.1465	13.6	TDF regimen	37.191	female	0	No	None	19.3337	Normal (15.5 to 24.9)	101	8.35592	8.35592	4	319	0- 350	0.843258	0	undetectable	less than 0.3	.1	0.009	no	71.52	17.81	>0.85	no	yes	2	1.02	2	7	0	.1	0.009	434.508	13.365	1.01	9.27323	0	Yes	0	0	Stage 3&4	Stage 3&4	No (>0.85mmol/l)	Normal (0-80.0)	eGFR >90.0 ml/min
0	0	108.552	11.65	TDF regimen	25.4867	female	0	No	None	19.5965	Normal (15.5 to 24.9)	96	0.276523	0.276523	1	58	0- 350			undetectable	less than 0.3	0	0.001	no	66.25	5.7	>0.85	no	yes	2	1.02	3	5	0	0	0.001	14.3792	11.1	1.17	2.77044	0	Yes	0	0	Stage 1&2	Stage 1&2	No (>0.85mmol/l)	Normal (0-80.0)	eGFR >90.0 ml/min
0	0	114.587	11.11	TDF regimen	47.6085	female	0	No	None	21.5139	Normal (15.5 to 24.9)	97	5.89733	5.89733	1	215	0- 350	0	123	undetectable	less than 0.3	.1	0.008	no	54.08	11.1	>0.85	no	no	2	1.02	0	5	0	.1	0.008	306.661	10.585	1.37	3.94389	0	Yes	0	0	Stage 1&2	Stage 1&2	No (>0.85mmol/l)	Normal (0-80.0)	eGFR >90.0 ml/min
0	0	110.99	4.83	TDF regimen	45.473	male	0	No	None	18.75	Normal (15.5 to 24.9)	145	0.0383299	0.0383299	1					undetectable	less than 0.3	0	0.01	no	65.47	3.51	>0.85	no	yes	2	1.02	0	5	0	0	0.01	1.99316	4.475	0.91	5.22831	0	Yes	1	0	Stage 1&2	Stage 1&2	No (>0.85mmol/l)	Normal (0-80.0)	eGFR >90.0 ml/min
0	1	29.3875	8.45	non TDF regimen	45.8946	male	0	No	None	22.0522	Normal (15.5 to 24.9)	113	9.20192	9.20192	3	205	0- 350	0.766598	0	undetectable	more than 0.3	2.7	0.356	yes	222.95	15.4	>0.85	yes	yes	2	1.025	1	5	0	2.7	0.356	478.5	8.005	1.02	39.8356	0	No	1	0	Stage 3&4	Stage 3&4	No (>0.85mmol/l)	>Elevated(80.0)	eGFR <90.0ml/min
0	0	139.614	5.66	non TDF regimen	21.3908	male	0	No	None	19.4874	Normal (15.5 to 24.9)	104	4.26831	4.26831	3	436	>350	0.0766598	6305	Detectable	less than 0.3	0	0.008	no	56.54	3.19	>0.85	no	no	2	1.02	1	5	0	0	0.008	221.952	5.41	1.23	2.59075	0	No	1	0	Stage 3&4	Stage 3&4	No (>0.85mmol/l)	Normal (0-80.0)	eGFR >90.0 ml/min
0	0	100.506	1.9	TDF regimen	47.2225	female	1	No	Yes	28.7201	Overweight (>25.0)	149	9.79055	9.79055	2	396	>350	0.793977	0	undetectable	less than 0.3	0	0.001	no	62.23	6.64	>0.85	no	yes	2	1.01	0	5	0	0	0.001	509.109	1.755	1.1	19.7707	0	Yes	0	0	Stage 1&2	Stage 1&2	No (>0.85mmol/l)	Normal (0-80.0)	eGFR >90.0 ml/min
0	0	124.614	1.59	non TDF regimen	34.7242	female	0	No	None	25.4375	Overweight (>25.0)	107	3.84668	3.84668	1			1.11157	0	undetectable	less than 0.3	0	0.008	no	55.18	0.28	>0.85	no	yes	2	1.005	0	5	0	0	0.008	200.027	1.505	1.09	0.891489	0	No	0	0	Stage 1&2	Stage 1&2	No (>0.85mmol/l)	Normal (0-80.0)	eGFR >90.0 ml/min
0	0	143.8	3.52	TDF regimen	21.5058	female	0	No	None	26.3146	Overweight (>25.0)	110	2.987	2.987	1	674	>350	0.167009	0	undetectable	less than 0.3	0	0.011	no	47.35	1.15	>0.85	no	yes	2	1.01	1	5	0	0	0.011	155.324	3.325	1.38	1.12098	0	Yes	0	0	Stage 1&2	Stage 1&2	No (>0.85mmol/l)	Normal (0-80.0)	eGFR >90.0 ml/min
0	0	103.993	9.42	non TDF regimen	61.3936	female	0	No	None	24.6548	Normal (15.5 to 24.9)	120	7.0883	7.0883	3	139	0- 350	0	35	undetectable	less than 0.3	0	0.001	no	54.11	17.59	>0.85	no	no	2	1.025	1	5	0	0	0.001	368.591	8.92	1.18	8.5627	0	No	0	0	Stage 3&4	Stage 3&4	No (>0.85mmol/l)	Normal (0-80.0)	eGFR >90.0 ml/min
0	0	114.083	19.2	non TDF regimen	46.8118	male	0	No	None	21.7776	Normal (15.5 to 24.9)	119	6.51882	6.51882	3	318	0- 350	0.881588	773	Detectable	less than 0.3	.1	0.004	no	59.85	23.44	>0.85	no	yes	2	1.03	0	6	0	.1	0.004	338.979	18.375	0.94	7.77307	0	No	1	0	Stage 3&4	Stage 3&4	No (>0.85mmol/l)	Normal (0-80.0)	eGFR >90.0 ml/min
0	0	82.844	14.51	TDF regimen	47.2936	male	0	No	None	20.7157	Normal (15.5 to 24.9)	108	6.03696	6.03696	3	129	0- 350	1.24298	153	undetectable	more than 0.3	.4	0.03	no	93.84	20.48	>0.85	no	yes	2	1.025	0	6	0	.4	0.03	313.922	13.825	1.04	12.7355	0	Yes	1	0	Stage 3&4	Stage 3&4	No (>0.85mmol/l)	>Elevated(80.0)	eGFR <90.0ml/min
0	1	112.298	10.51	TDF regimen	47.3895	male	0	No	None	20.5499	Normal (15.5 to 24.9)	103	6.13552	6.13552	3	621	>350	2.02327	0	undetectable	more than 0.3	3	0.324	yes	61.58	23.66	>0.85	no	yes	2	1.025	2	6	0	3	0.324	319.047	9.905	1.08	12.8359	0	Yes	1	0	Stage 3&4	Stage 3&4	No (>0.85mmol/l)	Normal (0-80.0)	eGFR >90.0 ml/min
0	0	117.175	9.45	TDF regimen	30.8884	male	0	No	None	17.7897	underweight (<18.5)	129	1.34702	1.34702	1	884	>350	0.848734	0	undetectable	less than 0.3	.1	0.012	no	73.62	3.04	>0.85	no	yes	2	1.02	0	6	0	.1	0.012	70.0452	9.05	1.2	1.97359	0	Yes	1	0	Stage 1&2	Stage 1&2	No (>0.85mmol/l)	Normal (0-80.0)	eGFR >90.0 ml/min
0	0	136.546	6.23	TDF regimen	34.245	female	0	No	None	17.301	underweight (<18.5)	81	4.84873	4.84873	3	607	>350	0.651608	58	undetectable	less than 0.3	.1	0.019	no	42.22	0.1	>0.85	no	yes	2	1.005	3	6	0	.1	0.019	252.134	5.955	1.51	0.04488	0	Yes	0	0	Stage 3&4	Stage 3&4	No (>0.85mmol/l)	Normal (0-80.0)	eGFR >90.0 ml/min
0	1	64.3137	36.46	non TDF regimen	34.987	female	0	No	None	17.5278	underweight (<18.5)	113	4.96646	4.96646	2	408	>350	0.229979	143	undetectable	more than 0.3	4.5	0.133	yes	96.66	0.1	<0.85	no	yes	2	1.025	0	6	0	4.5	0.133	258.256	35.125	0.79	0.0335585	0	No	0	0	Stage 1&2	Stage 1&2	Yes (<0.85mmol/l)	>Elevated(80.0)	eGFR <90.0ml/min
1	0	96.0027	3.19	TDF regimen	57.1828	male	0	No	None	22.4082	Normal (15.5 to 24.9)	114	4.80767	4.80767	1	429	>350	1.06776	57	undetectable	less than 0.3	.1	0.04	no	76.28	6.31	>0.85	no	yes	2	1.01	0	4	0	.1	0.04	249.999	2.915	1.5	10.0591	0	Yes	1	1	Stage 1&2	Stage 1&2	No (>0.85mmol/l)	Normal (0-80.0)	eGFR >90.0 ml/min
0	0	74.4339	3.96	non TDF regimen	57.3908	female	0	No	None	20.8117	Normal (15.5 to 24.9)	126	6.88022	6.88022	1	216	0- 350	0.306639	0	undetectable	less than 0.3	0	0.011	no	75.2	4.23	>0.85	no	yes	2	1.01	0	8	0	0	0.011	357.771	3.76	1.04	7.72378	0	No	0	0	Stage 1&2	Stage 1&2	No (>0.85mmol/l)	Normal (0-80.0)	eGFR <90.0ml/min
0	0	117.889	9.96	TDF regimen	32.3587	male	0	No	None	19.2653	Normal (15.5 to 24.9)	113	2.91307	2.91307	1	340	0- 350	0.996578	0	undetectable	less than 0.3	0	0.001	no	70.74	7.45	>0.85	no	no	2	1.03	0	5	0	0	0.001	151.48	9.42	1	5.2913	0	Yes	1	0	Stage 1&2	Stage 1&2	No (>0.85mmol/l)	Normal (0-80.0)	eGFR >90.0 ml/min
0	0	80.9929	8.63	TDF regimen	52.3915	male	0	No	None	21.3839	Normal (15.5 to 24.9)	116	4.7091	4.7091	4	262	0- 350	1.05133	576	Detectable	more than 0.3	.5	0.06	yes	92.82	10.86	>0.85	no	no	2	1.01	0	5	0	.5	0.06	244.873	8.18	0.97	12.0417	0	Yes	1	0	Stage 3&4	Stage 3&4	No (>0.85mmol/l)	>Elevated(80.0)	eGFR <90.0ml/min
0	0	131.198	9.54	non TDF regimen	28.0356	female	0	No	None	23.3844	Normal (15.5 to 24.9)	95	1.46475	1.46475	1			0.229979	676	Detectable	less than 0.3	0	0.001	no	54.43	10.76	>0.85	no	no	2	1.025	0	5	0	0	0.001	76.167	9.15	1.37	4.48107	0	No	0	0	Stage 1&2	Stage 1&2	No (>0.85mmol/l)	Normal (0-80.0)	eGFR >90.0 ml/min
0	0	127.789	5.13	non TDF regimen	33.3936	female	0	No	None	23.7812	Normal (15.5 to 24.9)	97	4.83778	4.83778	1	567	>350	0.996578	35	undetectable	less than 0.3	0	0.004	no	52.59	3.07	>0.85	no	yes	2	1.01	0	6	0	0	0.004	251.565	4.955	1.18	2.66712	0	No	0	0	Stage 1&2	Stage 1&2	No (>0.85mmol/l)	Normal (0-80.0)	eGFR >90.0 ml/min
0	0	81.792	1.05	non TDF regimen	47.3922	female	0	No	None	28.578	Overweight (>25.0)	135	7.38398	7.38398	1	197	0- 350	0.0766598	0	undetectable	less than 0.3	0	0.001	no	73.72	0.96	>0.85	no	no	2	1.005	0	7	0	0	0.001	383.967	0.96	1.28	5.26571	0	No	0	0	Stage 1&2	Stage 1&2	No (>0.85mmol/l)	Normal (0-80.0)	eGFR <90.0ml/min
0	0	114.203	5.59	non TDF regimen	40.3915	male	0	No	None	18.2868	underweight (<18.5)	82	5.26762	5.26762	2	461	>350	0.766598	0	undetectable	less than 0.3	0	0.007	no	66.62	6.67	>0.85	no	yes	2	1.01	1	6	0	0	0.007	273.917	5.29	1.12	7.09742	0	No	1	0	Stage 1&2	Stage 1&2	No (>0.85mmol/l)	Normal (0-80.0)	eGFR >90.0 ml/min
0	0	96.1395	5.92	TDF regimen	32.3888	female	0	No	None	24.3824	Normal (15.5 to 24.9)	128	3.65229	3.65229	1	189	0- 350	1.26489	91	undetectable	less than 0.3	0	0.002	no	70.37	6.78	>0.85	no	yes	2	1.025	0	6	0	0	0.002	189.919	5.59	1.09	7.39382	0	Yes	0	0	Stage 1&2	Stage 1&2	No (>0.85mmol/l)	Normal (0-80.0)	eGFR >90.0 ml/min
0	0	86.6828	19.64	non TDF regimen	42.3929	male	0	No	None	19.8177	Normal (15.5 to 24.9)	119	8.70363	8.70363	2	476	>350	0.610541	0	undetectable	less than 0.3	0	0.001	no	93	6.67	>0.85	no	yes	2	1.025	2	5	0	0	0.001	452.589	18.68	0.93	3.39613	0	No	1	0	Stage 1&2	Stage 1&2	No (>0.85mmol/l)	>Elevated(80.0)	eGFR <90.0ml/min
0	0	106.75	2.32	non TDF regimen	54.0068	female	0	No	None	23.9512	Normal (15.5 to 24.9)	128	9.85353	9.85353	1	57	0- 350	9.77139	161	undetectable	less than 0.3	0	0.017	no	58.51	3.29	>0.85	no	yes	2	1.01	0	5	0	0	0.017	512.383	2.22	0.92	9.01883	0	No	0	0	Stage 1&2	Stage 1&2	No (>0.85mmol/l)	Normal (0-80.0)	eGFR >90.0 ml/min
0	0	109.635	21.43	TDF regimen	49.3936	female	0	No	None	27.2932	Overweight (>25.0)	119	4.12047	4.12047	1	290	0- 350	0.996578	0	undetectable	less than 0.3	0	0	no	59.54	9.92	>0.85	no	no	2	1.025	0	6	0	0	0	214.264	20.96	1.4	1.96866	0	Yes	0	0	Stage 1&2	Stage 1&2	No (>0.85mmol/l)	Normal (0-80.0)	eGFR >90.0 ml/min
0	0	115.378	11.29	non TDF regimen	35.5647	male	0	No	None	20.0692	Normal (15.5 to 24.9)	112	6.36824	6.36824	3	51	0- 350	0	1088	Detectable	less than 0.3	0	0	no	70.57	19.01	>0.85	no	yes	2	1.025	0	6	0	0	0	331.149	10.73	1.47	8.08334	0	No	1	0	Stage 3&4	Stage 3&4	No (>0.85mmol/l)	Normal (0-80.0)	eGFR >90.0 ml/min
0	0	122.671	6.14	TDF regimen	37.3963	female	0	No	None	20.3244	Normal (15.5 to 24.9)	108	2.47228	2.47228	1			0.689938	136	undetectable	less than 0.3	.1	0.016	no	54.67	3.02	>0.85	no	yes	2	1.01	0	6	0	.1	0.016	128.559	5.85	1.01	2.66236	0	Yes	0	0	Stage 1&2	Stage 1&2	No (>0.85mmol/l)	Normal (0-80.0)	eGFR >90.0 ml/min
0	0	118.307	11.4	non TDF regimen	43.4524	male	0	No	None	17.0403	underweight (<18.5)	124	7.64956	7.64956	3	303	0- 350	1.03765	0	undetectable	less than 0.3	.1	0.01	no	58.02	33.3	>0.85	no	yes	2	1.025	0	6	0	.1	0.01	397.777	10.625	1.71	9.91108	0	No	1	0	Stage 3&4	Stage 3&4	No (>0.85mmol/l)	Normal (0-80.0)	eGFR >90.0 ml/min
0	0	117.385	4.51	non TDF regimen	43.666	female	1	No	Yes	24.093	Normal (15.5 to 24.9)	113	8.6078	8.6078	3	335	0- 350	0	153	undetectable	less than 0.3	0	0.008	no	54.67	2.7	>0.85	no	yes	2	1.01	0	8	0	0	0.008	447.606	4.355	0.89	3.67745	0	No	0	0	Stage 3&4	Stage 3&4	No (>0.85mmol/l)	Normal (0-80.0)	eGFR >90.0 ml/min
0	0	120.773	5.48	TDF regimen	36.4463	male	0	No	None	20.7612	Normal (15.5 to 24.9)	110	7.46338	7.46338	3	119	0- 350	0.29295	444	Detectable	less than 0.3	.1	0.017	no	62.2	6.11	>0.85	no	yes	2	1.02	0	6	0	.1	0.017	388.096	5.315	1.18	5.87718	0	Yes	1	0	Stage 3&4	Stage 3&4	No (>0.85mmol/l)	Normal (0-80.0)	eGFR >90.0 ml/min
0	0	114.446	11.28	non TDF regimen	43.4059	female	0	No	None	23.634	Normal (15.5 to 24.9)	117	7.16496	7.16496	1	164	0- 350	0.758385	1192	Detectable	less than 0.3	.2	0.018	no	59.38	9.85	<0.85	no	no	2	1.025	0	6	0	.2	0.018	372.578	10.94	0.81	6.40151	0	No	0	0	Stage 1&2	Stage 1&2	Yes (<0.85mmol/l)	Normal (0-80.0)	eGFR >90.0 ml/min
0	0	77.9322	0.97	TDF regimen	57.4073	female	0	No	None	18.2563	underweight (<18.5)	108	11.206	11.206	3	199	0- 350	0.339493	0	undetectable	less than 0.3	0	0.001	no	72.39	1.1	>0.85	no	no	2	1.005	0	7	0	0	0.001	582.713	0.635	1.16	7.07688	0	Yes	0	0	Stage 3&4	Stage 3&4	No (>0.85mmol/l)	Normal (0-80.0)	eGFR <90.0ml/min
0	0	110.978	5.73	TDF regimen	49.4073	female	0	No	None	24.0346	Normal (15.5 to 24.9)	116	2.12183	2.12183	1	450	>350	0.969199	0	undetectable	more than 0.3	3	0.554	yes	57.36	4.54	>0.85	no	no	2	1.025	0	5	0	3	0.554	110.335	5.6	1.24	3.66512	0	Yes	0	0	Stage 1&2	Stage 1&2	No (>0.85mmol/l)	Normal (0-80.0)	eGFR >90.0 ml/min
0	0	112.884	12.59	TDF regimen	45.3224	female	0	No	None	27.7344	Overweight (>25.0)	136	8.01917	8.01917	1	365	>350	1.20465	0	undetectable	less than 0.3	0	0	no	59.43	20.63	>0.85	no	yes	2	1.025	0	5	0	0	0	416.997	12.045	1.18	8.25272	0	Yes	0	0	Stage 1&2	Stage 1&2	No (>0.85mmol/l)	Normal (0-80.0)	eGFR >90.0 ml/min
0	0	138.082	15.4	TDF regimen	22.5626	female	0	No	None	23.2335	Normal (15.5 to 24.9)	102	2.03422	2.03422	1	492	>350	-0.0273785	0	undetectable	less than 0.3	.1	0.005	no	52.37	31.39	>0.85	no	yes	2	1.015	0	7	0	.1	0.005	105.78	14.56	0.91	11.7304	0	Yes	0	1	Stage 1&2	Stage 1&2	No (>0.85mmol/l)	Normal (0-80.0)	eGFR >90.0 ml/min
0	0	91.6709	9.89	non TDF regimen	40.4162	female	0	No	None	23.1481	Normal (15.5 to 24.9)	112	9.28405	9.28405	3	259	0- 350	0.999316	0	undetectable	less than 0.3	0	0.005	no	69.86	7.64	>0.85	no	yes	2	1.025	0	5	0	0	0.005	482.771	9.43	0.98	5.5068	0	No	0	0	Stage 3&4	Stage 3&4	No (>0.85mmol/l)	Normal (0-80.0)	eGFR >90.0 ml/min
0	0	100.905	8.29	non TDF regimen	48.0657	male	0	No	None	21.2953	Normal (15.5 to 24.9)	110	7.29911	7.29911	3	202	0- 350	0.785763	0	undetectable	less than 0.3	0	0.005	no	78.97	2.67	<0.85	no	no	2	1.02	0	6	0	0	0.005	379.554	8.145	0.73	3.48414	0	No	1	0	Stage 3&4	Stage 3&4	Yes (<0.85mmol/l)	Normal (0-80.0)	eGFR >90.0 ml/min
0	0	119.547	4.67	non TDF regimen	42.2396	female	0	No	None	27.5873	Overweight (>25.0)	115	6.63107	6.63107	3	186	0- 350	1.0705	72	undetectable	less than 0.3	0	0.001	no	53.32	2.69	<0.85	no	yes	2	1.01	0	5	0	0	0.001	344.816	4.475	0.64	4.79894	0	No	0	0	Stage 3&4	Stage 3&4	Yes (<0.85mmol/l)	Normal (0-80.0)	eGFR >90.0 ml/min
0	0	112.19	1.82	TDF regimen	51.3949	male	0	No	None	27.2392	Overweight (>25.0)	105	5.38535	5.38535	1	333	0- 350	0.999316	0	undetectable	less than 0.3	.1	0.071	yes	57.64	0.87	>0.85	no	no	2	1.03	0	6	0	.1	0.071	280.038	1.68	1.22	2.25846	0	Yes	1	0	Stage 1&2	Stage 1&2	No (>0.85mmol/l)	Normal (0-80.0)	eGFR >90.0 ml/min
0	1	13.5165	20.59	TDF regimen	39.0664	male	0	No	None	20.9877	Normal (15.5 to 24.9)	114	1.1499	1.1499	3	327	0- 350	0.246407	6288	Detectable	more than 0.3	3.8	0.198	yes	440.99	17.85	>0.85	yes	no	2	1.03	0	6	0	3.8	0.198	59.7947	19.885	1.02	37.4809	0	Yes	1	0	Stage 3&4	Stage 3&4	No (>0.85mmol/l)	>Elevated(80.0)	eGFR <90.0ml/min
0	0	94.0201	15.22	non TDF regimen	72.3942	male	0	No	None	23.0469	Normal (15.5 to 24.9)	111	6.38741	6.38741	4	56	0- 350	1.04312	0	undetectable	less than 0.3	0	0.001	no	61.88	22.39	>0.85	no	yes	2	1.03	0	5	0	0	0.001	332.145	14.735	0.98	9.28889	0	No	1	0	Stage 3&4	Stage 3&4	No (>0.85mmol/l)	Normal (0-80.0)	eGFR >90.0 ml/min
0	0	103.942	10.88	TDF regimen	39.3949	female	0	No	None	20.5457	Normal (15.5 to 24.9)	106	5.1718	5.1718	3	199	0- 350	0.862423	93	undetectable	less than 0.3	.1	0.006	no	63.34	0.22	>0.85	no	no	2	1.02	0	8	0	.1	0.006	268.934	10.215	1.14	0.112348	0	Yes	0	0	Stage 3&4	Stage 3&4	No (>0.85mmol/l)	Normal (0-80.0)	eGFR >90.0 ml/min
0	1	99.9068	9.35	TDF regimen	62.1081	male	0	No	None	16.0965	underweight (<18.5)	126	3.20055	3.20055	3	495	>350	0.229979	226	undetectable	more than 0.3	1.8	0.213	yes	63.64	15.81	>0.85	no	yes	2	1.03	0	5	0	1.8	0.213	166.428	8.94	1.08	9.96384	0	Yes	1	0	Stage 3&4	Stage 3&4	No (>0.85mmol/l)	Normal (0-80.0)	eGFR >90.0 ml/min
0	0	99.6759	3.16	TDF regimen	28.4025	male	0	No	None	22.8931	Normal (15.5 to 24.9)	129	1.64819	1.64819	1	443	>350	1.23477	0	undetectable	less than 0.3	.1	0.038	no	89.87	2.02	<0.85	no	no	2	1.01	0	5	0	.1	0.038	85.7057	2.99	0.85	6.75865	0	Yes	1	0	Stage 1&2	Stage 1&2	Yes (<0.85mmol/l)	>Elevated(80.0)	eGFR >90.0 ml/min
0	0	82.8759	4.23	TDF regimen	36.4463	female	0	No	None	31.2452	Overweight (>25.0)	131	2.34086	2.34086	1	245	0- 350	1.14168	0	undetectable	less than 0.3	0	0.001	no	77.71	2.03	>0.85	no	no	2	1.01	0	5	0	0	0.001	121.725	4.005	0.97	3.84469	0	Yes	0	0	Stage 1&2	Stage 1&2	No (>0.85mmol/l)	Normal (0-80.0)	eGFR <90.0ml/min
0	0	133.567	5.87	TDF regimen	21.2156	male	0	No	None	22.7204	Normal (15.5 to 24.9)	146	11.0938	11.0938	3	40	0- 350	0.783025	253	undetectable	less than 0.3	0	0.003	no	63.16	0.7	<0.85	no	no	2	1.01	0	5	0	0	0.003	576.876	5.75	0.66	1.14119	0	Yes	1	0	Stage 3&4	Stage 3&4	Yes (<0.85mmol/l)	Normal (0-80.0)	eGFR >90.0 ml/min
0	0	123.217	17.86	non TDF regimen	39.321	male	0	No	None	23.0518	Normal (15.5 to 24.9)	129	6.94045	6.94045	2	278	0- 350	1.18823	0	undetectable	less than 0.3	.2	0.01	no	56.4	4.84	>0.85	no	no	2	1.02	0	8	0	.2	0.01	360.903	17.785	0.92	1.66133	0	No	1	0	Stage 1&2	Stage 1&2	No (>0.85mmol/l)	Normal (0-80.0)	eGFR >90.0 ml/min
0	0	104.285	8.24	non TDF regimen	48.4079	male	0	No	None	18.4139	underweight (<18.5)	110	8.50924	8.50924	3	32	0- 350	0.0766598	0	undetectable	less than 0.3	.1	0.012	no	72.46	7.29	>0.85	no	yes	2	1.02	0	6	0	.1	0.012	442.48	8.05	0.91	7.04461	0	No	1	0	Stage 3&4	Stage 3&4	No (>0.85mmol/l)	Normal (0-80.0)	eGFR >90.0 ml/min
0	0	108.052	5.69	non TDF regimen	40.7283	male	0	No	None	19.7531	Normal (15.5 to 24.9)	126	11.2635	11.2635	2	111	0- 350	0.15332	69	undetectable	less than 0.3	0	0.001	no	75.79	1.6	<0.85	no	no	2	1.02	0	5	0	0	0.001	585.703	5.425	0.79	2.69769	0	No	1	0	Stage 1&2	Stage 1&2	Yes (<0.85mmol/l)	Normal (0-80.0)	eGFR >90.0 ml/min
0	0	94.0682	5.46	TDF regimen	61.525	male	0	No	None	22.7244	Normal (15.5 to 24.9)	166	10.1328	10.1328	3	80	0- 350	0.939083	0	undetectable	less than 0.3	.1	0.015	no	74.42	1	<0.85	no	no	2	1.02	0	5	0	.1	0.015	526.905	5.24	0.81	1.68272	0	Yes	1	0	Stage 3&4	Stage 3&4	Yes (<0.85mmol/l)	Normal (0-80.0)	eGFR >90.0 ml/min
0	0	123.71	4.8	TDF regimen	43.4251	female	0	No	None	20.2812	Normal (15.5 to 24.9)	131	6.37645	6.37645	1	242	0- 350	0.939083	0	undetectable	less than 0.3	0	0.01	no	46.85	0.31	>0.85	no	yes	2	1.005	0	8	0	0	0.01	331.576	4.56	1.36	0.22248	0	Yes	0	0	Stage 1&2	Stage 1&2	No (>0.85mmol/l)	Normal (0-80.0)	eGFR >90.0 ml/min
0	0	117.679	6.98	non TDF regimen	41.4127	female	0	No	None	30.1103	Overweight (>25.0)	121	10.6365	10.6365	2	216	0- 350	0.227242	870	Detectable	less than 0.3	0	0.001	no	56.93	12.87	>0.85	no	no	2	1.025	0	5	0	0	0.001	553.101	6.705	1.22	8.60408	0	No	0	0	Stage 1&2	Stage 1&2	No (>0.85mmol/l)	Normal (0-80.0)	eGFR >90.0 ml/min
0	0	133.031	20.83	TDF regimen	24.4025	male	0	No	None	16.598	underweight (<18.5)	104	1.8371	1.8371	3	283	0- 350	0.91718	143962	Detectable	less than 0.3	.1	0.005	no	60.4	9.16	>0.85	no	no	2	1.025	0	6	0	.1	0.005	95.5291	19.935	1.27	2.09141	0	Yes	1	0	Stage 3&4	Stage 3&4	No (>0.85mmol/l)	Normal (0-80.0)	eGFR >90.0 ml/min
0	0	129.625	2.83	TDF regimen	26.8172	female	0	No	None	21.3382	Normal (15.5 to 24.9)	122	0.454483	0.454483	2	152	0- 350	0.0766598	0	undetectable	less than 0.3	.1	0.026	no	57.95	2.74	>0.85	no	yes	2	1.01	0	5	0	.1	0.026	23.6331	2.725	1.17	4.79548	0	Yes	0	0	Stage 1&2	Stage 1&2	No (>0.85mmol/l)	Normal (0-80.0)	eGFR >90.0 ml/min
0	0	104.337	9.17	TDF regimen	47.4086	male	0	No	None	20.5151	Normal (15.5 to 24.9)	124	10.0561	10.0561	3	358	>350	1.01574	0	undetectable	less than 0.3	.2	0.026	no	73.62	7.66	>0.85	no	no	2	1.025	0	5	0	.2	0.026	522.919	8.96	1.09	5.64194	0	Yes	1	0	Stage 3&4	Stage 3&4	No (>0.85mmol/l)	Normal (0-80.0)	eGFR >90.0 ml/min
0	0	86.3244	22.19	non TDF regimen	39.4114	female	0	No	None	21.3675	Normal (15.5 to 24.9)	97	2.78439	2.78439	3	361	>350	0.229979	1907	Detectable	less than 0.3	.2	0.01	no	73.85	18.86	>0.85	no	no	2	1.03	0	5	0	.2	0.01	144.788	20.925	1.17	5.36474	0	No	0	0	Stage 3&4	Stage 3&4	No (>0.85mmol/l)	Normal (0-80.0)	eGFR <90.0ml/min
0	0	95.9852	22.93	TDF regimen	33.41	male	0	No	None	19.6232	Normal (15.5 to 24.9)	117	2.53251	2.53251	3	181	0- 350	0.821355	0	undetectable	less than 0.3	.2	0.01	no	90.06	12.62	>0.85	no	no	2	1.01	0	8	0	.2	0.01	131.691	22.68	1.33	3.7268	0	Yes	1	0	Stage 3&4	Stage 3&4	No (>0.85mmol/l)	>Elevated(80.0)	eGFR >90.0 ml/min
0	0	121.048	9.51	TDF regimen	44.4107	female	0	No	None	24.0346	Normal (15.5 to 24.9)	94	11.0062	11.0062	1	418	>350	0.843258	0	undetectable	less than 0.3	.2	0.02	no	49.01	5.03	>0.85	no	no	2	1.02	0	7	0	.2	0.02	572.32	9.23	1.02	2.54139	0	Yes	0	0	Stage 1&2	Stage 1&2	No (>0.85mmol/l)	Normal (0-80.0)	eGFR >90.0 ml/min
0	0	116.811	2.59	non TDF regimen	39.4251	female	0	No	None	19.2894	Normal (15.5 to 24.9)	125	7.63587	7.63587	1	316	0- 350	1.06776	0	undetectable	less than 0.3	0	0.006	no	60.75	2.94	>0.85	no	yes	2	1.02	0	5	0	0	0.006	397.065	2.455	1.19	5.79491	0	No	0	0	Stage 1&2	Stage 1&2	No (>0.85mmol/l)	Normal (0-80.0)	eGFR >90.0 ml/min
0	0	117.7	1.74	non TDF regimen	46.3381	female	1	No	Yes	19.2894	Normal (15.5 to 24.9)	170	11.269	11.269	3	27	0- 350	1.07324	0	undetectable	less than 0.3	0	0.001	no	51.22	0.19	<0.85	no	no	2	1.005	0	6	0	0	0.001	585.988	1.64	0.53	1.05528	0	No	0	0	Stage 3&4	Stage 3&4	Yes (<0.85mmol/l)	Normal (0-80.0)	eGFR >90.0 ml/min
0	0	86.4322	7.62	non TDF regimen	45.4264	female	1	No	Yes	21.1553	Normal (15.5 to 24.9)	114	7.39767	7.39767	1	271	0- 350	0.229979	58	undetectable	less than 0.3	.1	0.008	no	71.24	0.75	<0.85	no	yes	2		0	5	0	.1	0.008	384.679	7.21	0.65	1.07874	0	No	0	0	Stage 1&2	Stage 1&2	Yes (<0.85mmol/l)	Normal (0-80.0)	eGFR <90.0ml/min
0	0	130.943	7.81	non TDF regimen	28.4244	female	0	No	None	29.278	Overweight (>25.0)	120	11.2635	11.2635	1	290	0- 350	0.320329	0	undetectable	less than 0.3	0	0.002	no	54.3	6.38	>0.85	no	yes	2	1.025	0	5	0	0	0.002	585.703	7.455	1.17	3.79126	0	No	0	0	Stage 1&2	Stage 1&2	No (>0.85mmol/l)	Normal (0-80.0)	eGFR >90.0 ml/min
0	0	112.494	3.26	non TDF regimen	45.5003	female	1	No	Yes	21.3039	Normal (15.5 to 24.9)	124	6.28337	6.28337	3	680	>350	9.15811	0	undetectable	less than 0.3	0	0.002	no	59.83	1.75	>0.85	no	no	2	1.01	0	7	0	0	0.002	326.735	3.13	0.95	3.38077	0	No	0	0	Stage 3&4	Stage 3&4	No (>0.85mmol/l)	Normal (0-80.0)	eGFR >90.0 ml/min
0	0	120.338	2.2	non TDF regimen	35.4278	male	1	No	Yes	24.1517	Normal (15.5 to 24.9)	125	6.68857	6.68857	2	398	>350	0.229979	0	undetectable	more than 0.3	0	0	no	63.85	0.09	<0.85	no	no	2	1.01	0	6	0	0	0	347.806	5.25	0.75	0.348273	0	No	1	0	Stage 1&2	Stage 1&2	Yes (<0.85mmol/l)	Normal (0-80.0)	eGFR >90.0 ml/min
0	0	121.861	3.86	non TDF regimen	39.1184	male	0	No	None	19.1406	Normal (15.5 to 24.9)	155	7.92882	7.92882	4	215	0- 350	0.158795	115500	Detectable	less than 0.3	0	0.001	no	58.14	6.8	>0.85	no	yes	2	1.01	0	5	0	0	0.001	412.298	3.69	6.8	1.50622	0	No	1	0	Stage 3&4	Stage 3&4	No (>0.85mmol/l)	Normal (0-80.0)	eGFR >90.0 ml/min
0	0	98.0636	6.9	non TDF regimen	59.9261	male	0	No	None	22.0932	Normal (15.5 to 24.9)	129	11.2279	11.2279	1	456	>350	0.380561	2777	Detectable	less than 0.3	.1	0.01	no	69.12	2.93	>0.85	no	yes	2	1.005	0	8	0	.1	0.01	583.852	6.645	0.94	3.12244	0	No	1	0	Stage 1&2	Stage 1&2	No (>0.85mmol/l)	Normal (0-80.0)	eGFR >90.0 ml/min
0	0	114.246	7.9	non TDF regimen	51.4251	male	0	No	None	19.6072	Normal (15.5 to 24.9)	115	11.2827	11.2827	3	156	0- 350	0.306639	121	undetectable	less than 0.3	.2	0.024	no	55.12	14.77	>0.85	no	no	2	1	0	9	0	.2	0.024	586.7	7.65	1.04	9.90899	0	No	1	0	Stage 3&4	Stage 3&4	No (>0.85mmol/l)	Normal (0-80.0)	eGFR >90.0 ml/min
0	0	118.34	14.01	non TDF regimen	45.5661	female	1	No	Yes	23.6614	Normal (15.5 to 24.9)	152	11.206	11.206	1	229	0- 350	0	0	undetectable	less than 0.3	0	0.001	no	51.22	28.08	>0.85	no	yes	2	1.03	0	5	0	0	0.001	582.713	13.08	0.99	10.3696	0	No	0	0	Stage 1&2	Stage 1&2	No (>0.85mmol/l)	Normal (0-80.0)	eGFR >90.0 ml/min
0	0	106.472	20.03	non TDF regimen	49.4292	male	1	No	Yes	18.5132	Normal (15.5 to 24.9)	142	11.2142	11.2142	1	371	>350	0.632444	0	undetectable	less than 0.3	0	0.001	no	67.7	1.19	<0.85	no	no	2	1.025	0	6	0	0	0.001	583.14	19.07	0.71	0.566495	0	No	1	0	Stage 1&2	Stage 1&2	Yes (<0.85mmol/l)	Normal (0-80.0)	eGFR >90.0 ml/min
0	0	83.5221	5.01	TDF regimen	41.6564	female	0	No	None	24.2188	Normal (15.5 to 24.9)	120	6.16564	6.16564	1	199	0- 350	0.229979	0	undetectable	less than 0.3	0	0.005	no	74.91	4.85	>0.85	no	yes	2	1	0	9	0	0	0.005	320.613	4.57	1.12	6.47479	0	Yes	0	0	Stage 1&2	Stage 1&2	No (>0.85mmol/l)	Normal (0-80.0)	eGFR <90.0ml/min
0	0	112.733	6.92	non TDF regimen	47.4278	female	0	No	None	34.6667	Overweight (>25.0)	123	9.18275	9.18275	3	467	>350	1.05681	1366	Detectable	less than 0.3	0	0.001	no	57.05	9.02	>0.85	no	yes	2	1.025	0	5	0	0	0.001	477.503	6.59	1.09	6.82228	0	No	0	0	Stage 3&4	Stage 3&4	No (>0.85mmol/l)	Normal (0-80.0)	eGFR >90.0 ml/min
0	1	120.608	11.28	TDF regimen	49.4292	female	1	No	Yes	23.0518	Normal (15.5 to 24.9)	113	5.53867	5.53867	1	653	>350	0	0	undetectable	more than 0.3	1.7	0.133	yes	44.52	8.37	>0.85	no	yes	2	1.005	0	9	0	1.7	0.133	288.011	11.975	0.89	3.71177	0	Yes	0	0	Stage 1&2	Stage 1&2	No (>0.85mmol/l)	Normal (0-80.0)	eGFR >90.0 ml/min
0	0	126.122	4.68	non TDF regimen	41.4319	female	0	No	None	29.7211	Overweight (>25.0)	115	1.10609	1.10609	3	457	>350	0	0	undetectable	less than 0.3	.1	0.011	no	46.1	0.15	<0.85	no	no	2	1.005	0	8	0	.1	0.011	57.5168	4.915	0.85	0.173831	0	No	0	0	Stage 3&4	Stage 3&4	Yes (<0.85mmol/l)	Normal (0-80.0)	eGFR >90.0 ml/min
0	1	102.826	12.41	TDF regimen	54.4285	male	0	No	None	57.3919	Overweight (>25.0)	115	9.71937	9.71937	2	158	0- 350	0.980151	821	Detectable	more than 0.3	3.5	0.315	yes	67.655	17.63	<0.85	yes	no	2	1.025	0	5	0	3.5	0.315	505.407	7.195	0.77	12.4822	0	Yes	1	0	Stage 1&2	Stage 1&2	Yes (<0.85mmol/l)	Normal (0-80.0)	eGFR >90.0 ml/min
0	0	98.6503	3.39	non TDF regimen	57.796	male	0	No	None	18.8092	Normal (15.5 to 24.9)	138	8.39425	8.39425	3	37	0- 350	0	0	undetectable	less than 0.3	0	0.01	no	70.65	1.69	>0.85	no	no	2	1.02	0	5	0	0	0.01	436.501	3.885	0.97	3.63101	0	No	1	0	Stage 3&4	Stage 3&4	No (>0.85mmol/l)	Normal (0-80.0)	eGFR >90.0 ml/min
0	0	96.7776	3.66	non TDF regimen	49.3443	female	0	No	None	25	Overweight (>25.0)	133	9.10335	9.10335	2	220	0- 350	0.229979	2436	Detectable	less than 0.3	0	0.001	no	63.42	3.07	>0.85	no	yes	2	1.01	0	5	0	0	0.001	473.374	3.505	1.22	4.36037	0	No	0	0	Stage 1&2	Stage 1&2	No (>0.85mmol/l)	Normal (0-80.0)	eGFR >90.0 ml/min
0	1	125.756	1.49	TDF regimen	39.3046	female	0	No	None	23.1084	Normal (15.5 to 24.9)	125	4.75291	4.75291	1	256	0- 350	0.0766598	0	undetectable	less than 0.3	.1	0.054	yes	48.67	1.39	>0.85	no	yes	2	1.005	0	9	0	.1	0.054	247.151	1.435	1.19	3.81542	0	Yes	0	0	Stage 1&2	Stage 1&2	No (>0.85mmol/l)	Normal (0-80.0)	eGFR >90.0 ml/min
0	0	117.474	7.46	non TDF regimen	61.4319	male	1	No	Yes	23.03	Normal (15.5 to 24.9)	141	9.69747	9.69747	3	441	>350	0.0766598	1559	Detectable	less than 0.3	.1	0.013	no	43.41	14.22	>0.85	no	no	2	1.025	0	5	0	.1	0.013	504.268	7.27	1.03	8.03366	0	No	1	0	Stage 3&4	Stage 3&4	No (>0.85mmol/l)	Normal (0-80.0)	eGFR >90.0 ml/min
0	0	107.365	2.36	non TDF regimen	55.3429	female	1	No	Yes	24.9337	Normal (15.5 to 24.9)	156	6.43942	6.43942	1	389	>350	0.783025	38	undetectable	less than 0.3	.1	0.026	no	55.88	2.48	>0.85	no	no	2	1.01	0	6	0	.1	0.026	334.85	2.695	1.02	5.757	0	No	0	0	Stage 1&2	Stage 1&2	No (>0.85mmol/l)	Normal (0-80.0)	eGFR >90.0 ml/min
0	0	132.445	10.44	non TDF regimen	35.2991	female	0	No	None	21.9076	Normal (15.5 to 24.9)	121	9.73306	9.73306	1	435	>350	0.536619	0	undetectable	less than 0.3	.1	0.005	no	45.29	3.47	>0.85	no	yes	2	1.025	0	6	0	.1	0.005	506.119	12.4	1.17	1.28661	0	No	0	0	Stage 1&2	Stage 1&2	No (>0.85mmol/l)	Normal (0-80.0)	eGFR >90.0 ml/min
0	0	119.509	7.11	non TDF regimen	39.4305	female	0	No	None	18.8271	Normal (15.5 to 24.9)	120	3.75907	3.75907	1	136	0- 350	0.386037	820	Detectable	less than 0.3	0	0.001	no	56.67	5.48	>0.85	no	no	2	1.025	0	5	0	0	0.001	195.472	7.545	1.26	3.46652	0	No	0	0	Stage 1&2	Stage 1&2	No (>0.85mmol/l)	Normal (0-80.0)	eGFR >90.0 ml/min
0	0	116.353	1.91	TDF regimen	49.4319	male	0	No	None	21.4692	Normal (15.5 to 24.9)	128	0.958248	0.958248	2	157	0- 350	0.383299	0	undetectable	less than 0.3	.1	0.024	no	54.55	1.07	>0.85	no	no	2	1.01	0	5	0	.1	0.024	49.8289	2.175	1.13	2.70437	0	Yes	1	0	Stage 1&2	Stage 1&2	No (>0.85mmol/l)	Normal (0-80.0)	eGFR >90.0 ml/min
0	0	97.3085	10.41	TDF regimen	48.4298	female	0	No	None	24.8591	Normal (15.5 to 24.9)	118	5.36619	5.36619	1	759	>350	0.306639	406	Detectable	less than 0.3	0	0.002	no	63.47	14.94	>0.85	no	no	2	1.025	2	5	0	0	0.002	279.042	11.685	1.11	8.20626	0	Yes	0	0	Stage 1&2	Stage 1&2	No (>0.85mmol/l)	Normal (0-80.0)	eGFR >90.0 ml/min
0	0	92.811	7.74	TDF regimen	57.4319	female	0	No	None	30.4832	Overweight (>25.0)	125	3.67967	3.67967	4	11	0- 350	0	0	undetectable	more than 0.3	.4	0.042	no	62.64	13.09	>0.85	no	yes	2	1.025	3	5	0	.4	0.042	191.343	8.495	1.29	8.21222	0	Yes	0	0	Stage 3&4	Stage 3&4	No (>0.85mmol/l)	Normal (0-80.0)	eGFR >90.0 ml/min
0	0	107.629	6.76	non TDF regimen	52.9336	male	0	No	None	23.6614	Normal (15.5 to 24.9)	130	11.2717	11.2717	2	182	0- 350	0	0	undetectable	less than 0.3	0	0.001	no	62.11	3.7	>0.85	no	no	2	1.025	0	5	0	0	0.001	586.13	7.405	1.21	2.80951	0	No	1	0	Stage 1&2	Stage 1&2	No (>0.85mmol/l)	Normal (0-80.0)	eGFR >90.0 ml/min
0	0	111.952	3.6	TDF regimen	23.5291	female	0	No	None	26.0375	Overweight (>25.0)	94	0.714579	0.714579	2	224	0- 350	0.243669	475	Detectable	more than 0.3	1.5	0.393	yes	65.32	3.74	>0.85	no	no	2	1.005	0	8	0	1.5	0.393	37.1581	3.72	1.28	5.30158	0	Yes	0	0	Stage 1&2	Stage 1&2	No (>0.85mmol/l)	Normal (0-80.0)	eGFR >90.0 ml/min
0	0	134.888	15.87	TDF regimen	27.4305	female	0	No	None	22.3081	Normal (15.5 to 24.9)	114	3.04997	3.04997	1	517	>350	0.15332	0	undetectable	less than 0.3	.1	0.008	no	50.68	16.91	<0.85	no	no	2	1.03	0	5	0	.1	0.008	158.598	15.715	0.78	6.92323	0	Yes	0	0	Stage 1&2	Stage 1&2	Yes (<0.85mmol/l)	Normal (0-80.0)	eGFR >90.0 ml/min
0	0	123.871	6.98	non TDF regimen	47.6167	female	0	No	None	24.7409	Normal (15.5 to 24.9)	121	10.3682	10.3682	3	268	0- 350	0	0	undetectable	less than 0.3	.1	0.008	no	42.67	11.85	>0.85	no	yes	2	1.025	3	7	0	.1	0.008	539.149	7.49	1.34	5.40606	0	No	0	0	Stage 3&4	Stage 3&4	No (>0.85mmol/l)	Normal (0-80.0)	eGFR >90.0 ml/min
0	0	133.261	1.84	non TDF regimen	48.4298	male	0	No	None	19.4094	Normal (15.5 to 24.9)	107	5.92471	5.92471	4	325	0- 350	0.637919	111574	Detectable	more than 0.3	.3	0.115	yes	39.89	1.64	>0.85	no	no	2	1.03	0	5	0	.3	0.115	308.085	2.24	1.57	2.26459	0	No	1	0	Stage 3&4	Stage 3&4	No (>0.85mmol/l)	Normal (0-80.0)	eGFR >90.0 ml/min
0	0	104.848	5.13	non TDF regimen	57.8645	female	0	No	None	26.5021	Overweight (>25.0)	118	11.1978	11.1978	3	155	0- 350	0.158795	79327	Detectable	more than 0.3	.5	0.073	yes	56.91	11.33	>0.85	no	no	2	1.005	0	8	0	.5	0.073	582.286	5.7	1.08	11.638	0	No	0	0	Stage 3&4	Stage 3&4	No (>0.85mmol/l)	Normal (0-80.0)	eGFR >90.0 ml/min
0	0	117.368	6.86	non TDF regimen	48.4298	female	0	No	None	26.7094	Overweight (>25.0)	110	7.01164	7.01164	3	301	0- 350	0.81588	0	undetectable	less than 0.3	0	0.001	no	49.405	7.55	>0.85	no	no	2	1.025	0	5	0	0	0.001	364.605	7.54	1.17	4.64738	0	No	0	0	Stage 3&4	Stage 3&4	No (>0.85mmol/l)	Normal (0-80.0)	eGFR >90.0 ml/min
0	0	109.951	13.94	non TDF regimen	47.5346	female	0	No	None	29.1363	Overweight (>25.0)	130	10.8309	10.8309	4	396	>350	0.939083	0	undetectable	less than 0.3	.1	0.007	no	61.41	17.41	<0.85	no	no	2	1.02	0	7	0	.1	0.007	563.209	15.08	0.79	9.70841	0	No	0	0	Stage 3&4	Stage 3&4	Yes (<0.85mmol/l)	Normal (0-80.0)	eGFR >90.0 ml/min
0	0	93.7145	9.36	non TDF regimen	41.1335	male	0	No	None	20.3816	Normal (15.5 to 24.9)	122	3.92882	3.92882	3	77	0- 350	0.996578	0	undetectable	less than 0.3	0	0.002	no	87.83	3.32	<0.85	no	yes	2	1.01	0	6	0	0	0.002	204.298	10.77	0.79	3.94347	0	No	1	0	Stage 3&4	Stage 3&4	Yes (<0.85mmol/l)	>Elevated(80.0)	eGFR >90.0 ml/min
0	0	114.799	4.53	non TDF regimen	36.3888	male	0	No	None	20.0474	Normal (15.5 to 24.9)	109	8.37509	8.37509	4	366	>350	0.0766598	230086	Detectable	less than 0.3	.1	0.015	no	70.44	0.77	>0.85	no	no	2	1.015	0	6	0	.1	0.015	435.504	5.135	1.04	1.15127	0	No	1	0	Stage 3&4	Stage 3&4	No (>0.85mmol/l)	Normal (0-80.0)	eGFR >90.0 ml/min
0	0	104.934	2.8	non TDF regimen	52.4326	male	0	No	None	17.73	underweight (<18.5)	161	7.60849	7.60849	3	94	0- 350	7.68241	154	undetectable	less than 0.3	.1	0.03	no	66.63	1.57	<0.85	no	no	2	1.01	2	8	0	.1	0.03	395.641	3.35	0.67	5.57618	0	No	1	0	Stage 3&4	Stage 3&4	Yes (<0.85mmol/l)	Normal (0-80.0)	eGFR >90.0 ml/min
0	1	105.959	3.67	TDF regimen	39.0664	female	0	No	None	18.1449	underweight (<18.5)	123	0.350445	0.350445	1	229	0- 350	0.0164271	454429	Detectable	more than 0.3	270	60.948	yes	62.46	7	>0.85	no	yes	2	1.01	2	6	1	270	60.948	18.2231	4.05	1.32	9.02527	0	Yes	0	0	Stage 1&2	Stage 1&2	No (>0.85mmol/l)	Normal (0-80.0)	eGFR >90.0 ml/min
0	0	115.409	3.85	non TDF regimen	50.4339	female	0	No	None	24.9108	Normal (15.5 to 24.9)	99	10.8337	10.8337	3	41	0- 350	0.0766598	0	undetectable	less than 0.3	0	0.009	no	49.82	0.71	>0.85	no	no	2	1.005	0	8	0	0	0.009	563.351	4.33	1.07	0.858653	0	No	0	0	Stage 3&4	Stage 3&4	No (>0.85mmol/l)	Normal (0-80.0)	eGFR >90.0 ml/min
0	0	75.1993	2.38	non TDF regimen	67.4333	female	0	No	None	17.6898	underweight (<18.5)	111	9.18549	9.18549	2	26	0- 350	0.996578	0	undetectable	less than 0.3	.1	0.031	no	70.34	0.67	>0.85	no	no	2	1.01	0	6	0	.1	0.031	477.645	2.6	0.89	2.2249	0	No	0	0	Stage 1&2	Stage 1&2	No (>0.85mmol/l)	Normal (0-80.0)	eGFR <90.0ml/min
0	0	113.115	8.4	TDF regimen	54.4339	male	0	No	None	20.679	Normal (15.5 to 24.9)	116	1.4757	1.4757	2	73	0- 350	0.229979	4746	Detectable	less than 0.3	.1	0.015	no	53.64	24.17	>0.85	no	no	2	1.02	0	5	0	.1	0.015	76.7365	9.09	1.14	13.5388	0	Yes	1	0	Stage 1&2	Stage 1&2	No (>0.85mmol/l)	Normal (0-80.0)	eGFR >90.0 ml/min
0	0	175.973	8.1	TDF regimen	25.4346	female	0	No	None	26.3465	Overweight (>25.0)	128	6.05613	6.05613	1	112	0- 350	0.804928	43	undetectable	less than 0.3	.2	0.016	no	23.57	9.84	>0.85	no	yes	2	1.015	3	5	0	.2	0.016	314.919	8.955	1.57	1.82377	0	Yes	0	0	Stage 1&2	Stage 1&2	No (>0.85mmol/l)	Normal (0-80.0)	eGFR >90.0 ml/min
0	0	128.467	6.03	TDF regimen	28.5257	female	0	No	None	21.7994	Normal (15.5 to 24.9)	107	3.26078	3.26078	3	630	>350	0.440794	4470	Detectable	less than 0.3	.2	0.023	no	57.42	7.88	>0.85	no	no	2	1.025	0	6	0	.2	0.023	169.561	6.89	1.48	5.07003	0	Yes	0	0	Stage 3&4	Stage 3&4	No (>0.85mmol/l)	Normal (0-80.0)	eGFR >90.0 ml/min
0	0	112.78	4.4	TDF regimen	45.4374	female	0	No	None	23.0469	Normal (15.5 to 24.9)	103	2.7269	2.7269	2	626	>350	-0.0684463	0	undetectable	less than 0.3	0	0.004	no	59.45	8.24	>0.85	no	no	2	1.015	0	5	0	0	0.004	141.799	5.325	1.25	8.90669	0	Yes	0	0	Stage 1&2	Stage 1&2	No (>0.85mmol/l)	Normal (0-80.0)	eGFR >90.0 ml/min
0	0	89.4962	11.22	non TDF regimen	57.4456	male	0	No	None	23.8754	Normal (15.5 to 24.9)	128	4.91992	4.91992	2	364	>350	0.804928	0	undetectable	less than 0.3	.2	0.013	no	82.99	6.38	>0.85	no	no	2	1.01	0	6	0	.2	0.013	255.836	11.95	1.1	4.29004	0	No	1	0	Stage 1&2	Stage 1&2	No (>0.85mmol/l)	>Elevated(80.0)	eGFR <90.0ml/min
0	0	98.5809	9.96	non TDF regimen	59.7728	male	0	No	None	23.4075	Normal (15.5 to 24.9)	128	10.0616	10.0616	3	194	0- 350	0.960986	402	Detectable	less than 0.3	.1	0.007	no	68.42	8.32	>0.85	no	no	2	1	0	8	0	.1	0.007	523.203	11.58	0.94	6.08022	0	No	1	0	Stage 3&4	Stage 3&4	No (>0.85mmol/l)	Normal (0-80.0)	eGFR >90.0 ml/min
0	0	98.2475	9.14	non TDF regimen	53.191	male	0	No	None	24.3438	Normal (15.5 to 24.9)	127	6.6694	6.6694	3	276	0- 350	0.826831	56	undetectable	less than 0.3	0	0.001	no	77.2	1.62	<0.85	no	no	2	1.02	0	5	0	0	0.001	346.809	9.865	0.62	2.20696	0	No	1	0	Stage 3&4	Stage 3&4	Yes (<0.85mmol/l)	Normal (0-80.0)	eGFR >90.0 ml/min
0	1	109.193	10.8	non TDF regimen	48.4435	male	0	No	None	20.148	Normal (15.5 to 24.9)	124	6.30253	6.30253	1	226	0- 350	0	0	undetectable	more than 0.3	.7	0.063	yes	64.75	13.64	<0.85	yes	no	2	1.015	0	6	0	.7	0.063	327.732	11.17	0.59	13.8605	0	No	1	0	Stage 1&2	Stage 1&2	Yes (<0.85mmol/l)	Normal (0-80.0)	eGFR >90.0 ml/min
0	0	109.859	3.23	TDF regimen	43.436	male	0	No	None	24.4857	Normal (15.5 to 24.9)	121	4.70637	4.70637	3	253	0- 350	-0.0684463	489	Detectable	less than 0.3	.1	0.018	no	69.5	3.34	<0.85	no	no	2	1.01	0	6	0	.1	0.018	244.731	3.67	0.78	9.2137	0	Yes	1	0	Stage 3&4	Stage 3&4	Yes (<0.85mmol/l)	Normal (0-80.0)	eGFR >90.0 ml/min
0	0	130.328	2.32	non TDF regimen	35.2827	female	0	No	None	18.424	underweight (<18.5)	117	11.0335	11.0335	3	395	>350	0.574949	57	undetectable	less than 0.3	0	0.014	no	47.58	0.59	>0.85	no	no	2	1.01	0	8	0	0	0.014	573.744	2.725	0.96	1.26043	0	No	0	0	Stage 3&4	Stage 3&4	No (>0.85mmol/l)	Normal (0-80.0)	eGFR >90.0 ml/min
0	0	128.648	7.69	TDF regimen	22.7817	male	0	No	None	20.8325	Normal (15.5 to 24.9)	106	10.4504	10.4504	4	113	0- 350	0.386037	346	undetectable	less than 0.3	.1	0.006	no	67.37	6.79	>0.85	no	no	2	1.01	0	8	0	.1	0.006	543.42	8.605	1.2	4.95711	0	Yes	1	0	Stage 3&4	Stage 3&4	No (>0.85mmol/l)	Normal (0-80.0)	eGFR >90.0 ml/min
0	0	152.78	11.48	TDF regimen	19.217	female	0	No	None	23.2834	Normal (15.5 to 24.9)	110	1.82615	1.82615	2	707	>350	0	251	undetectable	less than 0.3	0	0.001	no	41.36	16.78	>0.85	no	yes	2	1.02	2	5	0	0	0.001	94.9596	13.25	1.21	4.99626	0	Yes	0	0	Stage 1&2	Stage 1&2	No (>0.85mmol/l)	Normal (0-80.0)	eGFR >90.0 ml/min
0	0	139.403	7.36	non TDF regimen	24.2081	female	0	No	None	22.6474	Normal (15.5 to 24.9)	117	4.12047	4.12047	1			0	0	undetectable	less than 0.3	.1	0.013	no	49.12	1.65	>0.85	no	yes	2	1.01	0	8	0	.1	0.013	214.264	7.86	0.88	1.25136	0	No	0	0	Stage 1&2	Stage 1&2	No (>0.85mmol/l)	Normal (0-80.0)	eGFR >90.0 ml/min
0	0	126.83	5.66	non TDF regimen	45.0869	female	1	No	Yes	21.7192	Normal (15.5 to 24.9)	111	11.2416	11.2416	3	484	>350	0.0766598	0	undetectable	less than 0.3	.1	0.009	no	41.92	7.18	>0.85	no	yes	2	1	2	8	0	.1	0.009	584.564	5.7	1.18	4.50658	0	No	0	0	Stage 3&4	Stage 3&4	No (>0.85mmol/l)	Normal (0-80.0)	eGFR >90.0 ml/min
0	0	122.547	9.77	non TDF regimen	34.0096	female	0	No	None	18.662	Normal (15.5 to 24.9)	128	7.01711	7.01711	1	971	>350	0.229979	1553	Detectable	less than 0.3	.1	0.007	no	58.95	1.24	<0.85	no	no	2	1.002	2	8	0	.1	0.007	364.89	10.35	0.63	1.1876	0	No	0	0	Stage 1&2	Stage 1&2	Yes (<0.85mmol/l)	Normal (0-80.0)	eGFR >90.0 ml/min
0	0	118.002	7.99	non TDF regimen	41.87	female	0	No	None	25.9516	Overweight (>25.0)	107	2.6256	2.6256	2	318	0- 350	0.681725	0	undetectable	less than 0.3	.1	0.008	no	55.91	13.77	>0.85	no	no	1	1.01	0	7	0	.1	0.008	136.531	8.76	0.92	10.4734	0	No	0	0	Stage 1&2	Stage 1&2	No (>0.85mmol/l)	Normal (0-80.0)	eGFR >90.0 ml/min
0	0	117.599	3.37	TDF regimen	38.4449	female	0	No	None	21.6713	Normal (15.5 to 24.9)	104	1.23751	1.23751	1	475	>350	0.689938	0	undetectable	less than 0.3	0	0.001	no	60.78	1.39	>0.85	no	yes	2	1.01	0	5	0	0	0.001	64.3504	3.47	0.95	2.63889	0	Yes	0	0	Stage 1&2	Stage 1&2	No (>0.85mmol/l)	Normal (0-80.0)	eGFR >90.0 ml/min
0	0	118.104	1.69	non TDF regimen	39.5236	male	0	No	None	19.3698	Normal (15.5 to 24.9)	127	6.53799	6.53799	2	204	0- 350	0	0	undetectable	less than 0.3	0	0.003	no	62.31	0.61	>0.85	no	no	2	1.005	0	5	0	0	0.003	339.975	1.74	1.12	2.00809	0	No	1	0	Stage 1&2	Stage 1&2	No (>0.85mmol/l)	Normal (0-80.0)	eGFR >90.0 ml/min
0	0	129.037	3.22	non TDF regimen	33.4483	female	1	No	Yes	27.5482	Overweight (>25.0)	155	7.01437	7.01437	1	219	0- 350	0.383299	74	undetectable	less than 0.3	0	0.007	no	51	0.4	<0.85	no	no	2	1.005	0	6	0	0	0.007	364.747	3.87	0.81	0.782149	0	No	0	0	Stage 1&2	Stage 1&2	Yes (<0.85mmol/l)	Normal (0-80.0)	eGFR >90.0 ml/min
0	0	101.37	11.07	TDF regimen	59.447	female	0	Yes	Yes	23.5294	Normal (15.5 to 24.9)	138	4.67899	4.67899	3	399	>350	0	0	undetectable	less than 0.3	0	0.002	no	60.96	42.97	>0.85	no	no	2	1.025	3	6	0	0	0.002	243.307	8.825	1.51	15.6706	0	Yes	0	1	Stage 3&4	Stage 3&4	No (>0.85mmol/l)	Normal (0-80.0)	eGFR >90.0 ml/min
0	0	86.9334	5.67	TDF regimen	42.8008	female	0	No	None	26.1066	Overweight (>25.0)	101	1.90007	1.90007	3				0	undetectable	less than 0.3	0	0.003	no	71.99	5.91	>0.85	no	no	2	1.01	0	6	0	0	0.003	98.8036	6.645	1.1	6.82156	0	Yes	0	0	Stage 3&4	Stage 3&4	No (>0.85mmol/l)	Normal (0-80.0)	eGFR <90.0ml/min
0	0	75.6606	16.76	TDF regimen	53.5852	male	0	No	None	21.201	Normal (15.5 to 24.9)	113	2.93224	2.93224	1	251	0- 350	0.87885	0	undetectable	more than 0.3	.6	0.035	no	97.52	19.03	>0.85	no	no	2	1.025	0	6	0	.6	0.035	152.476	17.165	1.12	9.88645	0	Yes	1	0	Stage 1&2	Stage 1&2	No (>0.85mmol/l)	>Elevated(80.0)	eGFR <90.0ml/min
0	0	96.5836	11.78	non TDF regimen	62.4476	male	0	No	None	20.1092	Normal (15.5 to 24.9)	117	11.3073	11.3073	1	182	0- 350	1.013	88	undetectable	less than 0.3	.1	0.009	no	68.7	8.05	>0.85	no	no	2	1.02	0	5	0	.1	0.009	587.981	13.09	0.87	5.3962	0	No	1	0	Stage 1&2	Stage 1&2	No (>0.85mmol/l)	Normal (0-80.0)	eGFR >90.0 ml/min
0	1	93.6874	4.11	non TDF regimen	46.4504	female	0	No	None	24.1633	Normal (15.5 to 24.9)	136	4.21629	4.21629	3	13	0- 350	1.013	0	undetectable	less than 0.3	.1	0.026	no	66.25	4.33	<0.85	yes	yes	2	1.01	3	6	0	.1	0.026	219.247	3.525	0.63	11.0788	0	No	0	0	Stage 3&4	Stage 3&4	Yes (<0.85mmol/l)	Normal (0-80.0)	eGFR >90.0 ml/min
0	0	104.273	3.05	non TDF regimen	58.4504	female	1	No	Yes	20.148	Normal (15.5 to 24.9)	133	7.34565	7.34565	1	246	0- 350	0.996578	0	undetectable	less than 0.3	0	0.009	no	57.15	1.3	>0.85	no	no	2	1	0	8	0	0	0.009	381.974	2.74	0.97	2.51124	0	No	0	0	Stage 1&2	Stage 1&2	No (>0.85mmol/l)	Normal (0-80.0)	eGFR >90.0 ml/min
0	0	93.5039	19.2	non TDF regimen	63.3566	male	0	No	None	23.255	Normal (15.5 to 24.9)	130	11.3073	11.3073	3	222	0- 350	0.996578	0	undetectable	less than 0.3	0	0.001	no	73.19	15.64	>0.85	no	no	2	1.025	0	5	0	0	0.001	587.981	20.105	1.02	5.84504	0	No	1	0	Stage 3&4	Stage 3&4	No (>0.85mmol/l)	Normal (0-80.0)	eGFR >90.0 ml/min
0	0	118.782	9.71	non TDF regimen	38.6749	female	1	No	Yes	30.7574	Overweight (>25.0)	147	8.55305	8.55305	4	315	0- 350	0.15332	0	undetectable	less than 0.3	.1	0.012	no	58.67	10.37	>0.85	no	yes	2	1.02	0	6	0	.1	0.012	444.758	9.825	1.07	5.85588	0	No	0	0	Stage 3&4	Stage 3&4	No (>0.85mmol/l)	Normal (0-80.0)	eGFR >90.0 ml/min
0	0	85.7957	2.32	non TDF regimen	57.4511	female	0	No	None	18.0662	underweight (<18.5)	121	7.22519	7.22519	1	360	>350	0.919918	35	undetectable	less than 0.3	0	0.003	no	66.84	3.44	>0.85	no	no	2	1.01	0	5	0	0	0.003	375.71	2.335	1.17	8.47073	0	No	0	0	Stage 1&2	Stage 1&2	No (>0.85mmol/l)	Normal (0-80.0)	eGFR <90.0ml/min
0	0	75.3121	14.06	TDF regimen	35.4497	female	0	No	None	31.6242	Overweight (>25.0)	113	0.807666	0.807666	1	1155	>350	0.386037	0	undetectable	less than 0.3	.2	0.01	no	84.6	5.15	>0.85	no	no	2	1.02	0	6	0	.2	0.01	41.9986	14.625	0.92	3.36825	0	Yes	0	0	Stage 1&2	Stage 1&2	No (>0.85mmol/l)	>Elevated(80.0)	eGFR <90.0ml/min
0	0	137.163	6.08	non TDF regimen	22.4504	male	0	No	None	19.1406	Normal (15.5 to 24.9)	120	3.98631	3.98631	1			1.08419	57770	Detectable	less than 0.3	.1	0.011	no	57.97	1.94	<0.85	no	no	2	1.01	0	6	0	.1	0.011	207.288	6.265	0.79	2.34139	0	No	1	0	Stage 1&2	Stage 1&2	Yes (<0.85mmol/l)	Normal (0-80.0)	eGFR >90.0 ml/min
0	0	137.273	14.26	TDF regimen	21.7988	female	0	No	None	19.1953	Normal (15.5 to 24.9)	122	7.55373	7.55373	2	408	>350	0.613279	205	undetectable	less than 0.3	0	0.002	no	54.19	28.05	>0.85	no	yes	2	1.02	0	6	0	0	0.002	392.794	14.215	1.2	8.88283	0	Yes	0	0	Stage 1&2	Stage 1&2	No (>0.85mmol/l)	Normal (0-80.0)	eGFR >90.0 ml/min
0	1	86.613	5.81	TDF regimen	39.4497	female	0	No	None	32.8731	Overweight (>25.0)	132	6.59822	6.59822	2	273	0- 350	1.00753	0	undetectable	more than 0.3	.4	0.054	yes	73.63	6.93	>0.85	no	yes	2	1.01	0	6	0	.4	0.054	343.107	6.5	0.98	8.96161	0	Yes	0	0	Stage 1&2	Stage 1&2	No (>0.85mmol/l)	Normal (0-80.0)	eGFR <90.0ml/min
0	1	10.8927	2.26	non TDF regimen	52.449	female	0	No	None	16.3847	underweight (<18.5)	136	6.78439	6.78439	1	152	0- 350	0.15332	0	undetectable	more than 0.3	.8	0.353	yes	379.35	1.55	>0.85	yes	yes	2	1.005	2	8	0	.8	0.353	352.789	2.52	1	26.0174	0	No	0	0	Stage 1&2	Stage 1&2	No (>0.85mmol/l)	>Elevated(80.0)	eGFR <90.0ml/min
0	0	96.153	8.73	non TDF regimen	54.7844	male	0	No	None	24.1517	Normal (15.5 to 24.9)	134	11.1732	11.1732	1	175	0- 350	0.862423	106	undetectable	less than 0.3	0	0.003	no	79.17	11.92	<0.85	yes	no	2	1.015	0	5	0	0	0.003	581.005	9.255	0.84	12.869	0	No	1	0	Stage 1&2	Stage 1&2	Yes (<0.85mmol/l)	Normal (0-80.0)	eGFR >90.0 ml/min
0	0	96.4748	7.51	TDF regimen	43.4497	female	0	No	None	36.4525	Overweight (>25.0)	133	8.70363	8.70363	4	225	0- 350	0.881588	124	undetectable	less than 0.3	0	0.001	no	65.8	7.82	>0.85	no	yes	2	1.015	0	5	0	0	0.001	452.589	7.6	0.95	7.21222	0	Yes	0	0	Stage 3&4	Stage 3&4	No (>0.85mmol/l)	Normal (0-80.0)	eGFR >90.0 ml/min
0	0	98.3534	3.52	non TDF regimen	49.065	female	0	No	None	27.5482	Overweight (>25.0)	150	10.1246	10.1246	3	265	0- 350	1.15264	0	undetectable	less than 0.3	0	0.005	no	62.68	1.86	<0.85	no	yes	2	1.005	0	7	0	0	0.005	526.478	3.825	0.85	3.89655	0	No	0	0	Stage 3&4	Stage 3&4	Yes (<0.85mmol/l)	Normal (0-80.0)	eGFR >90.0 ml/min
0	0	105.137	7.27	non TDF regimen	52.794	male	0	No	None	20.5693	Normal (15.5 to 24.9)	151	8.95003	8.95003	3	375	>350	1.07324	0	undetectable	less than 0.3	0	0.006	no	65.91	2.78	>0.85	no	no	2	1.015	0	6	0	0	0.006	465.402	7.035	0.96	2.62537	0	No	1	0	Stage 3&4	Stage 3&4	No (>0.85mmol/l)	Normal (0-80.0)	eGFR >90.0 ml/min
0	0	97.9503	21.7	TDF regimen	52.4517	male	1	No	Yes	22.1297	Normal (15.5 to 24.9)	147	9.87269	9.87269	3	264	0- 350	0.996578	179	undetectable	less than 0.3	.2	0.01	no	78.76	38.48	>0.85	no	no	2	1.02	0	6	0	.2	0.01	513.38	22.82	0.93	15.0175	0	Yes	1	0	Stage 3&4	Stage 3&4	No (>0.85mmol/l)	Normal (0-80.0)	eGFR >90.0 ml/min
0	0	114.692	3.8	non TDF regimen	46.4504	female	0	No	None	21.4536	Normal (15.5 to 24.9)	109	7.18412	7.18412	1	238	0- 350	0.881588	0	undetectable	less than 0.3	0	0.012	no	55.28	4.17	>0.85	no	yes	2	1.01	1	7	0	0	0.012	373.574	3.915	0.99	6.12753	0	No	0	0	Stage 1&2	Stage 1&2	No (>0.85mmol/l)	Normal (0-80.0)	eGFR >90.0 ml/min
0	0	112.055	6.11	TDF regimen	51.4524	female	0	No	None	18.4265	underweight (<18.5)	109	5.94661	5.94661	3	130	0- 350	5.9603	0	undetectable	less than 0.3	.1	0.013	no	53.32	7.17	>0.85	no	no	2	1.01	0	6	0	.1	0.013	309.224	6.605	1.12	5.58663	0	Yes	0	0	Stage 3&4	Stage 3&4	No (>0.85mmol/l)	Normal (0-80.0)	eGFR >90.0 ml/min
0	0	113.197	2.71	non TDF regimen	46.4504	female	0	No	None	24.3418	Normal (15.5 to 24.9)	104	2.53525	2.53525	2	762	>350	0.996578	0	undetectable	less than 0.3	0	0.004	no	57.53	5.97	>0.85	no	yes	2	1.01	0	7	0	0	0.004	131.833	2.815	1.34	9.4579	0	No	0	0	Stage 1&2	Stage 1&2	No (>0.85mmol/l)	Normal (0-80.0)	eGFR >90.0 ml/min
0	0	108.669	4.17	TDF regimen	31.2252	female	0	No	None	19.0311	Normal (15.5 to 24.9)	138	0.120465	0.120465	1	712	>350			undetectable	less than 0.3	0	0.009	no	64.02	1.96	>0.85	no	no	2	1.01	0	6	0	0	0.009	6.2642	4.32	1.01	2.9793	0	Yes	0	0	Stage 1&2	Stage 1&2	No (>0.85mmol/l)	Normal (0-80.0)	eGFR >90.0 ml/min
0	0	130.004	1.91	non TDF regimen	53.7851	male	0	No	None	27.3356	Overweight (>25.0)	161	11.2307	11.2307	2	372	>350	0	243	undetectable	less than 0.3	0	0.015	no	38.66	2.3	>0.85	no	no	2	1.005	0	6	0	0	0.015	583.995	1.78	1.13	4.11982	0	No	1	0	Stage 1&2	Stage 1&2	No (>0.85mmol/l)	Normal (0-80.0)	eGFR >90.0 ml/min
0	0	79.1018	4.84	TDF regimen	59.4497	female	0	No	None	19.4771	Normal (15.5 to 24.9)	118	1.5332	1.5332	2			-0.00273785	161	undetectable	more than 0.3	.6	0.102	yes	70.66	2.63	>0.85	no	no	2	1.01	2	8	0	.6	0.102	79.7262	5.125	1.03	3.72775	0	Yes	0	0	Stage 1&2	Stage 1&2	No (>0.85mmol/l)	Normal (0-80.0)	eGFR <90.0ml/min
0	0	93.3522	2.67	non TDF regimen	54.4531	male	0	No	None	21.2963	Normal (15.5 to 24.9)	126	11.2882	11.2882	3	135	0- 350	0	902	Detectable	less than 0.3	0	0.005	no	81.55	0.91	>0.85	no	no	2	1.005	0	5	0	0	0.005	586.984	2.995	1.14	2.43809	0	No	1	0	Stage 3&4	Stage 3&4	No (>0.85mmol/l)	>Elevated(80.0)	eGFR >90.0 ml/min
0	0	85.4998	7.1	TDF regimen	40.4517	female	0	No	None	24.093	Normal (15.5 to 24.9)	99	1.36071	1.36071	1			0.539357	0	undetectable	more than 0.3	1	0.121	yes	73.99	5.56	>0.85	no	no	2	1.015	0	6	0	1	0.121	70.757	7.93	0.97	5.97335	0	Yes	0	0	Stage 1&2	Stage 1&2	No (>0.85mmol/l)	Normal (0-80.0)	eGFR <90.0ml/min
0	0	123.692	6.52	non TDF regimen	48.5394	male	0	No	None	17.3604	underweight (<18.5)	97	10.9514	10.9514	3				0	undetectable	less than 0.3	.1	0.015	no	47.73	4.17	>0.85	no	yes	2	1.01	0	8	0	.1	0.015	569.473	6.17	1.17	2.60912	0	No	1	0	Stage 3&4	Stage 3&4	No (>0.85mmol/l)	Normal (0-80.0)	eGFR >90.0 ml/min
0	0	87.6354	7.55	non TDF regimen	44.4517	female	0	No	None	33.5146	Overweight (>25.0)	102	9.295	9.295	2	249	0- 350	-0.0109514	0	undetectable	less than 0.3	0	0.003	no	70.83	1.18	>0.85	no	no	2	1.015	0	5	0	0	0.003	483.34	8.025	0.9	1.23001	0	No	0	0	Stage 1&2	Stage 1&2	No (>0.85mmol/l)	Normal (0-80.0)	eGFR <90.0ml/min
0	0	141.545	5.62	non TDF regimen	22.0178	female	0	No	None	21.6128	Normal (15.5 to 24.9)	103	10.8665	10.8665	2	2	0- 350	0.648871	0	undetectable	less than 0.3	0	0.001	no	49.14	0.46	>0.85	no	yes	2	1.01	0	7	0	0	0.001	565.06	5.76	0.95	0.423383	0	No	0	0	Stage 1&2	Stage 1&2	No (>0.85mmol/l)	Normal (0-80.0)	eGFR >90.0 ml/min
0	0	134.051	11.85	TDF regimen	19.7125	female	0	No	None	22.3081	Normal (15.5 to 24.9)	121	11.0007	11.0007	3	263	0- 350	0.229979	0	undetectable	less than 0.3	0	0.001	no	60.9	24.4	>0.85	no	yes	2	1.025	0	5	0	0	0.001	572.036	12.65	1.33	9.42838	0	Yes	0	0	Stage 3&4	Stage 3&4	No (>0.85mmol/l)	Normal (0-80.0)	eGFR >90.0 ml/min
0	0	84.289	25.03	non TDF regimen	42.4641	male	0	No	None	23.8227	Normal (15.5 to 24.9)	121	11.2307	11.2307	3	16	0- 350	0.421629	106	undetectable	less than 0.3	0	0.001	no	95.14	28.44	>0.85	no	no	2	1.025	0	5	0	0	0.001	583.995	26.055	0.98	11.0308	0	No	1	1	Stage 3&4	Stage 3&4	No (>0.85mmol/l)	>Elevated(80.0)	eGFR <90.0ml/min
0	0	124.063	3	non TDF regimen	37.4647	female	0	No	None	19.1001	Normal (15.5 to 24.9)	115	8.25736	8.25736	1	217	0- 350	0.00821355	1210	Detectable	less than 0.3	0	0.007	no	52.75	1.06	>0.85	no	no	2	1.005	0	5	0	0	0.007	429.383	3.3	1	1.86383	0	No	0	0	Stage 1&2	Stage 1&2	No (>0.85mmol/l)	Normal (0-80.0)	eGFR >90.0 ml/min
0	0	126.557	7.81	non TDF regimen	37.4675	female	0	No	None	20.0692	Normal (15.5 to 24.9)	128	11.3046	11.3046	3	587	>350	1.10609	92	undetectable	less than 0.3	.1	0.007	no	49.65	8.22	>0.85	no	no	2	1.015	0	5	0	.1	0.007	587.838	8.255	1.27	4.11468	0	No	0	0	Stage 3&4	Stage 3&4	No (>0.85mmol/l)	Normal (0-80.0)	eGFR >90.0 ml/min
0	0	109.417	10.61	TDF regimen	29.9274	female	0	No	None	21.3039	Normal (15.5 to 24.9)	127	3.9206	3.9206	1	399	>350	0.958248	0	undetectable	less than 0.3	.1	0.005	no	64.14	4.62	>0.85	no	yes	2	1.01	0	5	0	.1	0.005	203.871	10.945	1.09	2.56229	0	Yes	0	0	Stage 1&2	Stage 1&2	No (>0.85mmol/l)	Normal (0-80.0)	eGFR >90.0 ml/min
0	0	100.723	3.1	TDF regimen	30.4695	female	0	No	None	25.7812	Overweight (>25.0)	129	0.958248	0.958248	1	500	>350	0.386037	424	Detectable	less than 0.3	0	0.001	no	68.47	2.64	>0.85	no	yes	2	1.015	3	5	0	0	0.001	49.8289	3.12	1.2	4.85916	0	Yes	0	0	Stage 1&2	Stage 1&2	No (>0.85mmol/l)	Normal (0-80.0)	eGFR >90.0 ml/min
0	0	96.9778	9.71	non TDF regimen	54.4695	male	1	No	Yes	21.9138	Normal (15.5 to 24.9)	131	8.24093	8.24093	1	268	0- 350	0.0958248	1029	Detectable	less than 0.3	.2	0.019	no	77.96	9.58	>0.85	no	no	2	1.01	0	6	0	.2	0.019	428.528	9.815	1.01	7.61547	0	No	1	0	Stage 1&2	Stage 1&2	No (>0.85mmol/l)	Normal (0-80.0)	eGFR >90.0 ml/min
0	0	131.035	10.25	TDF regimen	30.4504	female	0	No	None	20.8611	Normal (15.5 to 24.9)	122	2.54073	2.54073	2	145	0- 350	0.0766598	53	undetectable	less than 0.3	.2	0.015	no	51.89	4.8	>0.85	no	yes	2	1.01	2	8	0	.2	0.015	132.118	10.485	1.03	2.35919	0	Yes	0	0	Stage 1&2	Stage 1&2	No (>0.85mmol/l)	Normal (0-80.0)	eGFR >90.0 ml/min
0	0	120.209	10.88	TDF regimen	45.4702	male	0	No	None	22.3757	Normal (15.5 to 24.9)	98	4.65435	4.65435	1	777	>350	0.0766598	0	undetectable	less than 0.3	.2	0.022	no	53.92	6.29	>0.85	no	no	2	1.02	0	6	0	.2	0.022	242.026	10.675	0.93	3.35188	0	Yes	1	0	Stage 1&2	Stage 1&2	No (>0.85mmol/l)	Normal (0-80.0)	eGFR >90.0 ml/min
0	0	115.895	1.78	non TDF regimen	53.4702	female	0	No	None	23.1473	Normal (15.5 to 24.9)	122	7.36482	7.36482	4	21	0- 350	0.843258	0	undetectable	less than 0.3	0	0.02	no	46.1	2.13	>0.85	no	no	2	1.01	3	7	0	0	0.02	382.971	1.845	1.4	3.94033	0	No	0	0	Stage 3&4	Stage 3&4	No (>0.85mmol/l)	Normal (0-80.0)	eGFR >90.0 ml/min
0	0	123.509	2.43	non TDF regimen	45.4702	female			None	21.0938	Normal (15.5 to 24.9)	145	11.3265	11.3265	4	5	0- 350	0.073922	79	undetectable	less than 0.3	0	0.017	no	45.07	5.9	>0.85	no	no	2	1.005	0	6	0	0	0.017	588.977	2.48	1.14	9.59905	0	No	0	0	Stage 3&4	Stage 3&4	No (>0.85mmol/l)	Normal (0-80.0)	eGFR >90.0 ml/min
0	0	120.483	6.14	TDF regimen	32.4298	male	0	No	None	23.4375	Normal (15.5 to 24.9)	112	6.11362	6.11362	1	213	0- 350	0.626968	0	undetectable	less than 0.3	.1	0.011	no	67.01	12.85	>0.85	no	no	2	1.01	0	5	0	.1	0.011	317.908	6	1.4	10.0172	0	Yes	1	0	Stage 1&2	Stage 1&2	No (>0.85mmol/l)	Normal (0-80.0)	eGFR >90.0 ml/min
0	0	106.016	8.21	non TDF regimen	57.3005	male	0	No	None	25.0762	Overweight (>25.0)	115	8.11773	8.11773	3	154	0- 350	0.380561	217	undetectable	more than 0.3	6.1	0.743	yes	59.8	18.89	>0.85	no	no	2	1.02	0	6	0	6.1	0.743	422.122	8.21	1.28	10.7493	0	No	1	0	Stage 3&4	Stage 3&4	No (>0.85mmol/l)	Normal (0-80.0)	eGFR >90.0 ml/min
0	0	99.978	3.52	non TDF regimen	43.4689	female	0	No	None	16.263	underweight (<18.5)	110	7.72621	7.72621	4	429	>350	0	781	Detectable	less than 0.3	0	0.001	no	63.88	5.84	>0.85	no	no	2	1.01	0	6	0	0	0.001	401.763	3.25	0.97	10.9261	0	No	0	0	Stage 3&4	Stage 3&4	No (>0.85mmol/l)	Normal (0-80.0)	eGFR >90.0 ml/min
0	0	107.426	8.17	non TDF regimen	52	female	1	No	Yes	26.398	Overweight (>25.0)	152	2.79808	2.79808	3			0.0766598	0	undetectable	less than 0.3	.1	0.015	no	59.91	14.77	>0.85	no	no	2	1.005	3	8	0	.1	0.015	145.5	8.61	1.24	8.73446	0	No	0	0	Stage 3&4	Stage 3&4	No (>0.85mmol/l)	Normal (0-80.0)	eGFR >90.0 ml/min
0	0	132.737	3.4	TDF regimen	28.5777	female	0	No	None	22.7732	Normal (15.5 to 24.9)	83	2.44764	2.44764	1			0	135	undetectable	less than 0.3	0	0.012	no	51.93	1.3	>0.85	no	yes	2	1.01	3	6	0	0	0.012	127.277	3.27	1.16	1.71169	0	Yes	0	0	Stage 1&2	Stage 1&2	No (>0.85mmol/l)	Normal (0-80.0)	eGFR >90.0 ml/min
0	0	119.582	2.58	non TDF regimen	42.6119	female	0	No	None	18.8189	Normal (15.5 to 24.9)	123	9.03491	9.03491	1	167	0- 350	1.13073	137	undetectable	less than 0.3	0	0.001	no	52.85	1.5	>0.85	no	yes	2	1.01	2	7	0	0	0.001	469.815	2.49	1.07	2.87166	0	No	0	0	Stage 1&2	Stage 1&2	No (>0.85mmol/l)	Normal (0-80.0)	eGFR >90.0 ml/min
0	0	120.526	21.1	non TDF regimen	40.8679	male	0	No	None	23.255	Normal (15.5 to 24.9)	125	4.92266	4.92266	3	265	0- 350	0.235455	357	undetectable	more than 0.3	1	0.05	no	57.96	29.69	>0.85	no	no	2	1.02	0	6	0	1	0.05	255.978	20.93	1.31	6.22565	0	No	1	0	Stage 3&4	Stage 3&4	No (>0.85mmol/l)	Normal (0-80.0)	eGFR >90.0 ml/min
0	0	100.181	5.49	non TDF regimen	61.4702	male			None	18.3391	underweight (<18.5)	162	11.2936	11.2936	4	356	>350	0.539357	0	undetectable	less than 0.3	.1	0.028	no	63.91	9.82	>0.85	no	no	2	1.02	0	5	0	.1	0.028	587.269	5.305	1.18	9.68782	0	No	1	0	Stage 3&4	Stage 3&4	No (>0.85mmol/l)	Normal (0-80.0)	eGFR >90.0 ml/min
0	0	100.086	9.26	TDF regimen	64.6297	female	1	No	Yes	28.7201	Overweight (>25.0)	151	4.89528	4.89528	1	238	0- 350	0	62	undetectable	more than 0.3	5.1	0.58	yes	56.73	12.7	>0.85	no	no	2	1.02	2	6	0	5.1	0.58	254.554	9.025	1.09	7.13804	0	Yes	0	0	Stage 1&2	Stage 1&2	No (>0.85mmol/l)	Normal (0-80.0)	eGFR >90.0 ml/min
0	0	97.7902	3.48	non TDF regimen	65.473	female	0	No	None	22.151	Normal (15.5 to 24.9)	114	6.9076	6.9076	1	183	0- 350	0.0766598	0	undetectable	less than 0.3	0	0.001	no	59.79	6.12	>0.85	no	no	2	1.015	0	5	0	0	0.001	359.195	3.355	1.07	9.82691	0	No	0	0	Stage 1&2	Stage 1&2	No (>0.85mmol/l)	Normal (0-80.0)	eGFR >90.0 ml/min
0	0	104.251	5.99	TDF regimen	57.473	male	0	No	None	19.3625	Normal (15.5 to 24.9)	121	1.36071	1.36071	2			0	215	undetectable	less than 0.3	0	0.007	no	62.11	24.1	>0.85	no	no	2	1.02	3	6	0	0	0.007	70.757	5.865	1.52	16.4402	0	Yes	1	0	Stage 1&2	Stage 1&2	No (>0.85mmol/l)	Normal (0-80.0)	eGFR >90.0 ml/min
0	0	110.582	15.6	TDF regimen	44.4709	male	0	No	None	21.0616	Normal (15.5 to 24.9)	121	2.01232	2.01232	1	398	>350	0	0	undetectable	more than 0.3	6.1	0.418	yes	67.2	18.01	>0.85	no	no	2	1.02	0	5	0	6.1	0.418	104.641	15.1	1.76	4.40804	0	Yes	1	0	Stage 1&2	Stage 1&2	No (>0.85mmol/l)	Normal (0-80.0)	eGFR >90.0 ml/min
0	0	115.073	5.05	non TDF regimen	45.473	female	0	No	None	26.8977	Overweight (>25.0)	100	7.64682	7.64682	3	62	0- 350	0	0	undetectable	less than 0.3	.1	0.013	no	55.88	2.57	>0.85	no	no	2	1.01	0	8	0	.1	0.013	397.634	4.97	1.14	2.49456	0	No	0	0	Stage 3&4	Stage 3&4	No (>0.85mmol/l)	Normal (0-80.0)	eGFR >90.0 ml/min
0	0	115.274	3.46	TDF regimen	41.473	female	0	No	None	22.7732	Normal (15.5 to 24.9)	132	3.1896	3.1896	1	559	>350	0	0	undetectable	less than 0.3	.1	0.018	no	60.54	3.37	>0.85	no	no	2	1.01	0	6	0	.1	0.018	165.859	3.54	1.16	5.08321	0	Yes	0	0	Stage 1&2	Stage 1&2	No (>0.85mmol/l)	Normal (0-80.0)	eGFR >90.0 ml/min
0	0	118.33	7.98	non TDF regimen	39.0828	female	0	No	None	30.3871	Overweight (>25.0)	138	11.3073	11.3073	1	535	>350	0	133	undetectable	more than 0.3	.4	0.027	no	58.84	0.86	<0.85	no	yes	2	1.01	0	8	0	.4	0.027	587.981	11.36	0.75	0.845487	0	No	0	0	Stage 1&2	Stage 1&2	Yes (<0.85mmol/l)	Normal (0-80.0)	eGFR >90.0 ml/min
0	0	105.079	6.47	non TDF regimen	48.9747	male	0	No	None	22.8625	Normal (15.5 to 24.9)	142	10.9706	10.9706	1	449	>350	0.344969	300	undetectable	less than 0.3	.1	0.012	no	70.45	4.2	>0.85	no	no	2	1.01	0	6	0	.1	0.012	570.47	6.36	0.86	5.31775	0	No	1	0	Stage 1&2	Stage 1&2	No (>0.85mmol/l)	Normal (0-80.0)	eGFR >90.0 ml/min
0	0	136.022	8.37	non TDF regimen	19.4716	male	0	No	None	19.5965	Normal (15.5 to 24.9)	125	8.1807	8.1807	1	447	>350	0.306639	4060	Detectable	less than 0.3	.2	0.021	no	62.25	3.29	>0.85	no	no	2	1.015	0	6	0	.2	0.021	425.396	8.35	1.32	1.85368	0	No	1	0	Stage 1&2	Stage 1&2	No (>0.85mmol/l)	Normal (0-80.0)	eGFR >90.0 ml/min
0	0	148.058	7.19	TDF regimen	17.7194	female			None	25.711	Overweight (>25.0)	82	9.89186	9.89186	3	5	0- 350	0.17796	610	Detectable	less than 0.3	0	0.003	no	46.98	8.71	>0.85	no	no	2	1.02	0	5	0	0	0.003	514.376	7.025	1.44	3.95221	0	Yes	0	0	Stage 3&4	Stage 3&4	No (>0.85mmol/l)	Normal (0-80.0)	eGFR >90.0 ml/min
0	0	129.035	22.72	non TDF regimen	22.9651	male			None	20.5714	Normal (15.5 to 24.9)	105	11.1212	11.1212	3	224	0- 350	0	195	undetectable	more than 0.3	.3	0.014	no	66.67	3.53	>0.85	no	no	2	1.015	0	6	0	.3	0.014	578.3	22.9	1.19	0.870462	0	No	1	0	Stage 3&4	Stage 3&4	No (>0.85mmol/l)	Normal (0-80.0)	eGFR >90.0 ml/min
0	0	111.627	3.41	TDF regimen	47.8713	female	0	No	None	24.6548	Normal (15.5 to 24.9)	120	8.22724	8.22724	3	279	0- 350	0.054757	743	Detectable	less than 0.3	0	0.01	no	58.23	4.56	>0.85	no	no	2	1.01	0	7	0	0	0.01	427.817	3.315	1.02	7.63409	0	Yes	0	0	Stage 3&4	Stage 3&4	No (>0.85mmol/l)	Normal (0-80.0)	eGFR >90.0 ml/min
0	0	70.424	18.08	non TDF regimen	44.2628	male	1	No	Yes	32.45	Overweight (>25.0)	125	5.87543	5.87543	1	443	>350	1.07871	0	undetectable	more than 0.3	.4	0.021	no	109.24	3.43	>0.85	no	no	2	1.005	0	8	0	.4	0.021	305.522	18.19	1.09	1.9013	0	No	1	0	Stage 1&2	Stage 1&2	No (>0.85mmol/l)	>Elevated(80.0)	eGFR <90.0ml/min
0	0	107.474	10.69	non TDF regimen	51.8987	male	0	No	None	20.1348	Normal (15.5 to 24.9)	119	9.9603	9.9603	3	189	0- 350	0.0793977	0	undetectable	less than 0.3	0	0.002	no	63.44	4.75	>0.85	no	yes	2	1.02	0	5	0	0	0.002	517.936	10.645	0.9	3.13211	0	No	1	0	Stage 3&4	Stage 3&4	No (>0.85mmol/l)	Normal (0-80.0)	eGFR >90.0 ml/min
0	0	95.1987	6.86	non TDF regimen	59.4716	male	0	No	None	25.2595	Overweight (>25.0)	128	6.23135	6.23135	1	220	0- 350	0.306639	319	undetectable	less than 0.3	.1	0.01	no	74.87	0.07	>0.85	no	no	2	1.01	0	8	0	.1	0.01	324.03	6.835	0.86	0.0888348	0	No	1	0	Stage 1&2	Stage 1&2	No (>0.85mmol/l)	Normal (0-80.0)	eGFR >90.0 ml/min
0	0	120.451	9.87	non TDF regimen	50.5927	female	0	No	None	27.6817	Overweight (>25.0)	132	7.70705	7.70705	3	356	>350	0	24	undetectable	less than 0.3	.2	0.021	no	43.6	11.68	>0.85	no	no	2	1.015	0	6	0	.2	0.021	400.767	10.135	1.31	3.93859	0	No	0	0	Stage 3&4	Stage 3&4	No (>0.85mmol/l)	Normal (0-80.0)	eGFR >90.0 ml/min
1	0	125.718	3.89	non TDF regimen	43.6167	female	1	No	Yes	28.6215	Overweight (>25.0)	111	5.09788	5.09788	1	120	0- 350	0	88	undetectable	less than 0.3	0	0.008	no	44.43	3.93	>0.85	no	no	2	1	0	7	0	0	0.008	265.09	2.73	0.93	4.82654	0	No	0	1	Stage 1&2	Stage 1&2	No (>0.85mmol/l)	Normal (0-80.0)	eGFR >90.0 ml/min
0	0	120.408	1.69	non TDF regimen	39.5017	female	0	No	None	30.8594	Overweight (>25.0)	135	9.03217	9.03217	1	221	0- 350	0	0	undetectable	less than 0.3	0	0.002	no	55.31	4.21	>0.85	no	no	2	1.015	0	5	0	0	0.002	469.673	2.67	0.91	15.1411	0	No	0	0	Stage 1&2	Stage 1&2	No (>0.85mmol/l)	Normal (0-80.0)	eGFR >90.0 ml/min
0	0	112.976	10.61	non TDF regimen	30.9049	female	0	No	None	24.9108	Normal (15.5 to 24.9)	111	0.824093	0.824093	1	610	>350	0.25462	0	undetectable	less than 0.3	.1	0.013	no	62.11	23.73	>0.85	no	no	2	1.015	0	7	0	.1	0.013	42.8528	10.5	1.15	12.0794	0	No	0	0	Stage 1&2	Stage 1&2	No (>0.85mmol/l)	Normal (0-80.0)	eGFR >90.0 ml/min
0	0	128.512	5.21	TDF regimen	32.4846	female	0	No	None	28.441	Overweight (>25.0)	111	5.11431	5.11431	1	496	>350	0.325804	1454	Detectable	less than 0.3	.1	0.013	no	52.71	0.34	>0.85	no	yes	2	1.01	0	8	0	.1	0.013	265.944	5.045	1.03	0.333962	0	Yes	0	0	Stage 1&2	Stage 1&2	No (>0.85mmol/l)	Normal (0-80.0)	eGFR >90.0 ml/min
0	1	65.4762	1.79	TDF regimen	42.9733	female	0	No	None	28.125	Overweight (>25.0)	148	7.65229	7.65229	2	53	0- 350	1.05681	0	undetectable	more than 0.3	11.3	6.726	yes	90.92	1.79	<0.85	yes	yes	2	1.01	0	8	1	11.3	6.726	397.919	1.735	0.67	13.5701	0	Yes	0	0	Stage 1&2	Stage 1&2	Yes (<0.85mmol/l)	>Elevated(80.0)	eGFR <90.0ml/min
